# Supplementary material for: Emergence and Spread of a B.1.1.28-Derived P.6 Lineage with Q675H and Q677H Spike Mutations in Uruguay
Source: Viruses. 2021 Sep 10;13(9):1801. doi: 10.3390/v13091801 (PMC8473254; doi:10.3390/v13091801)
Supplement: Supplementary file 1 [file viruses-13-01801-s001.zip]

Archive with 18 entries (17 files):
- sup_mat/
- sup_mat/FigureS2_B1128-con-P7.tree.pdf
- __MACOSX/sup_mat/._FigureS2_B1128-con-P7.tree.pdf
- sup_mat/Table_S3_GISAID_hcov-19_acknowledgement.pdf
- __MACOSX/sup_mat/._Table_S3_GISAID_hcov-19_acknowledgement.pdf
- sup_mat/FigureS1_Viruses.pdf
- __MACOSX/sup_mat/._FigureS1_Viruses.pdf
- __MACOSX/sup_mat/._FileS1.pdf
- sup_mat/FigureS4_pastml_p2.pdf
- __MACOSX/sup_mat/._FigureS4_pastml_p2.pdf
- sup_mat/FigureS5_numeros_b1128_paises_linajes.pdf
- __MACOSX/sup_mat/._FigureS5_numeros_b1128_paises_linajes.pdf
- sup_mat/Table_S1_revision.xlsx
- __MACOSX/sup_mat/._Table_S1_revision.xlsx
- sup_mat/FigureS3_pelotas_pastml.pdf
- __MACOSX/sup_mat/._FigureS3_pelotas_pastml.pdf
- sup_mat/Table_S2_revision.xlsx
- __MACOSX/sup_mat/._Table_S2_revision.xlsx
