# Supplementary material for: Emergence and Spread of a B.1.1.28-Derived P.6 Lineage with Q675H and Q677H Spike Mutations in Uruguay
Source: Viruses. 2021 Sep 10;13(9):1801. doi: 10.3390/v13091801 (PMC8473254; doi:10.3390/v13091801)
Supplement: Supplementary file 1 [file viruses-13-01801-s001.zip › sup_mat/Table_S1_revision.xlsx]

## Sheet: Table_S1
ID_GISAID	ID_IiWG	collection date	lineage	department
EPI_ISL_2752749	ART-M243#	2021-01-12	B.1.238	Artigas
EPI_ISL_2768030	RIV-M254#	2021-01-12	P.2	Rivera
EPI_ISL_2753953	ROC-M279#	2021-01-14	P.2	Rocha
EPI_ISL_2753954	ROC-M280#	2021-01-14	P.2	Rocha
EPI_ISL_2753955	CAS-M281#	2021-01-14	P.2	Rocha
EPI_ISL_2753956	STE-M283#	2021-01-13	B.1	Rocha
EPI_ISL_2753957	CAS-M285#	2021-01-14	P.2	Rocha
EPI_ISL_2753963	CHY-M356#	2021-01-30	P.7	Rocha
EPI_ISL_2754027	CHY-M393#	2021-01-20	P.2	Rocha
EPI_ISL_2754028	CHY-M395#	2021-01-20	P.2	Rocha
EPI_ISL_2754029	LAS-M397#	2021-01-20	B.1.1.177	Rocha
EPI_ISL_2754033	ROC-M419#c	2021-01-15	P.2	Rocha
EPI_ISL_2754034	CHY-M420#c	2021-01-17	P.2	Rocha
EPI_ISL_2754035	CHY-M421#c	2021-01-16	P.2	Rocha
EPI_ISL_2754043	CHY-424#c	2021-01-15	P.2	Rocha
EPI_ISL_2754044	CHY-M435#c	2021-01-12	P.2	Rocha
EPI_ISL_275407	ROC-M440#c	2021-01-12	P.2	Rocha
EPI_ISL_2753967	CHY-M368#c	2021-01-23	P.2	Rocha
EPI_ISL_2754024	CHY-M372#c	2021-01-23	P.2	Rocha
EPI_ISL_2754025	CHY-M377#c	2021-01-22	P.2	Rocha
EPI_ISL_2753962	CHY-M355#	2021-01-31	P.2	Rocha
EPI_ISL_2753966	CHY-M358#	2021-01-29	P.2	Rocha
EPI_ISL_2753990	CHY-M369#	2021-01-23	P.2	Rocha
EPI_ISL_275402	CHY-M382#	2021-01-21	P.7	Rocha
EPI_ISL_2754095	CAS-M455#	2020-12-26	P.7	Rocha
EPI_ISL_2754096	dRO-M460#	2020-12-21	B.1.1.28	Rocha
EPI_ISL_2754115	CHY-M461#	2020-12-21	B.1.1.28	Rocha
EPI_ISL_2754129	CHY-M466#	2020-12-13	P.7	Rocha
EPI_ISL_2754130	LAS-M467#	2020-12-10	B.1.1.28	Rocha
EPI_ISL_2754131	CHY-M468#	2020-12-13	B.1	Rocha
EPI_ISL_2754132	CHY-M469#	2020-12-22	P.7	Rocha
EPI_ISL_2754139	COR-M474#	2020-12-14	P.7	Rocha
EPI_ISL_2754195	ROC-M478#	2020-12-20	P.7	Rocha
EPI_ISL_2754203	CHY-M479#	2020-12-14	B.1.1.28	Rocha
EPI_ISL_2754310	CHY-M485#	2020-12-10	P.7	Rocha
EPI_ISL_275431	CEB-M486#	2020-12-10	B.1.1.28	Rocha
EPI_ISL_2754312	CHY-M489#	2020-12-20	B.1	Rocha
EPI_ISL_2754313	CHY-M492#	2020-11-27	P.7	Rocha
EPI_ISL_2754314	CHY-M493#	2020-11-30	P.7	Rocha
EPI_ISL_2754315	CHY-M494#	2020-12-03	P.7	Rocha
EPI_ISL_2754316	CHY-M495#	2020-12-03	P.7	Rocha
EPI_ISL_2754317	CHY-M496#	2020-11-25	P.7	Rocha
EPI_ISL_2754318	CHY-M497#	2020-12-07	P.7	Rocha
EPI_ISL_2754370	CHY-M498#	2020-12-07	P.7	Rocha
EPI_ISL_2754398	CHY-M500#	2020-12-04	P.7	Rocha
EPI_ISL_2754468	SLU-M501#	2021-01-05	P.2	Rocha
EPI_ISL_2754517	CHY-M502#	2021-01-05	B.1	Rocha
EPI_ISL_2754549	CHY-M503#	2021-01-05	P.2	Rocha
EPI_ISL_2754581	CHY-M505#	2021-01-05	P.2	Rocha
EPI_ISL_2754608	CAS-M508#	2021-01-06	P.7	Rocha
EPI_ISL_2754628	ROC-M509#	2021-01-06	P.7	Rocha
EPI_ISL_2754665	CHY-M512#	2021-01-07	P.2	Rocha
EPI_ISL_2754806	CHY-M513#	2021-01-07	P.7	Rocha
EPI_ISL_2754825	COR-M514#	2021-01-08	P.2	Rocha
EPI_ISL_2754843	CHY-M515#	2021-01-08	P.2	Rocha
EPI_ISL_2754854	CHY-M516#	2021-01-08	P.2	Rocha
EPI_ISL_2754856	PAL-M517#	2021-01-08	B.1.177	Rocha
EPI_ISL_2754952	ROC-M518#	2021-01-11	B.1.1	Rocha
EPI_ISL_2754957	PAL-M521#	2021-01-11	B.1.177	Rocha
EPI_ISL_2754958	CHY-M523#	2021-01-13	P.2	Rocha
EPI_ISL_2754960	COR-M526#	2021-02-26	B.1.1.28	Rocha
EPI_ISL_2755084	ROC-M528#	2021-02-24	P.2	Rocha
EPI_ISL_2755120	CHY-M529#	2021-02-24	P.2	Rocha
EPI_ISL_2755494	CHY-M532#	2021-02-23	P.2	Rocha
EPI_ISL_2755598	CHY-M533#	2021-02-22	P.2	Rocha
EPI_ISL_2755733	CHY-M536#	2021-02-17	P.2	Rocha
EPI_ISL_2755857	CHY-M539#	2021-02-15	P.2	Rocha
EPI_ISL_2757851	CHY-M541#	2021-02-08	P.2	Rocha
EPI_ISL_2757852	SLU-M545#	2021-01-14	P.2	Rocha
EPI_ISL_2757853	CHY-M546#	2021-01-15	P.2	Rocha
EPI_ISL_2757854	SLU-M547#	2021-01-15	P.2	Rocha
EPI_ISL_2757855	CAS-M548#	2021-01-15	P.7	Rocha
EPI_ISL_2757856	CHY-M549#	2021-02-23	P.7	Rocha
EPI_ISL_2757858	CHY-M551#	2021-02-16	B.1.1	Rocha
EPI_ISL_2757859	CEB-M552#	2021-02-16	P.2	Rocha
EPI_ISL_2754032	PAL-M416#	2021-01-17	P.6	Rocha
EPI_ISL_2755057	PAL-M527#	2021-02-25	P.6	Rocha
EPI_ISL_2754023	CHY-M371#	2021-01-23	P.6	Rocha
EPI_ISL_2754031	ROC-M415#	2021-01-17	P.6	Rocha
EPI_ISL_2757857	ROC-M550#	2021-02-18	P.6	Rocha
EPI_ISL_2754073	CAS-M442#	2021-01-12	P.6	Rocha
EPI_ISL_2754030	ADU-M412#	2021-01-17	P.6	Rocha
EPI_ISL_2757850	BCY-M540#	2021-02-10	P.6	Rocha
EPI_ISL_2753959	PAL-M353#	2021-02-02	P.6	Rocha
EPI_ISL_2753960	ROC-M354#	2021-02-01	P.6	Rocha
EPI_ISL_2753964	ROC-M357#	2021-01-29	P.6	Rocha
EPI_ISL_2963518	REICUY8-002121-UYMO	2021-01-14	P.6	Montevideo
EPI_ISL_2963519	CUY1-000101-UYSA	2021-02-25	P.6	Salto
EPI_ISL_2963634	CUY1-000008-UYSJ	2021-03-04	P.6	San Jose
EPI_ISL_2964004	CUY1-000107-UYRN	2021-03-02	P.6	Rio Negro
EPI_ISL_2964223	CUY1-000091-UYMO	2021-03-13	P.6	Montevideo
EPI_ISL_2964380	CUY1-000112-UYSA	2021-03-04	P.6	Salto
EPI_ISL_2964381	CUY1-000162-UYTA	2021-01-06	P.6	Tacuarembo
EPI_ISL_2964382	CUY1-000021-UYCO	2021-03-04	P.6	Colonia
EPI_ISL_2964383	CUY1-000167-UYTA	2021-01-18	P.6	Tacuarembo
EPI_ISL_2964384	CUY1-000023-UYMA	2021-03-04	P.6	Maldonado
EPI_ISL_2964385	CUY1-000076-UYCA	2021-03-12	P.6	Canelones
EPI_ISL_2964386	CUY2-000184-UYSA	2021-01-19	P.6	Salto
EPI_ISL_2964387	CUY3-000356-UYSJ	2021-03-28	P.6	San Jose
EPI_ISL_2964388	CUY4-000413-UYCO	2021-03-28	P.6	Colonia
EPI_ISL_2964483	CUY4-000458-UYCO	2021-04-03	P.6	Colonia
EPI_ISL_2964557	CUY3-000376-UYMO	2021-03-31	P.6	Montevideo
EPI_ISL_2964558	CUY4-000420-UYTA	2021-03-29	P.6	Tacuarembo
EPI_ISL_2964559	CUY4-000460-UYSJ	2021-04-03	P.6	San Jose
EPI_ISL_2964560	CUY3-000280-UYMO	2021-03-30	P.6	Montevideo
EPI_ISL_2964561	CUY3-000383-UYMO	2021-03-31	P.6	Montevideo
EPI_ISL_2964562	CUY4-000421-UYCA	2021-03-30	P.6	Canelones
EPI_ISL_2964564	CUY3-000384-UYMO	2021-03-31	P.6	Montevideo
EPI_ISL_2964565	CUY3-000285-UYMO	2021-03-30	P.6	Montevideo
EPI_ISL_2964566	CUY3-000386-UYMO	2021-03-31	P.6	Montevideo
EPI_ISL_2964567	CUY4-000435-UYRO	2021-03-31	P.6	Rocha
EPI_ISL_2964568	CUY4-000445-UYLA	2021-04-01	P.6	Lavalleja
EPI_ISL_2964569	CUY5-000546-UYMO	2021-04-10	P.6	Montevideo
EPI_ISL_2964570	CUY5-000577-UYSA	2021-04-09	P.6	Salto
EPI_ISL_2964571	CUY5-000708-UYMA	2021-04-10	P.6	Maldonado
EPI_ISL_2964587	CUY5-000735-UYTA	2021-04-10	P.6	Tacuarembo
EPI_ISL_2964588	CUY5-000547-UYMO	2021-04-10	P.6	Montevideo
EPI_ISL_2964589	CUY5-000606-UYMA	2021-04-09	P.6	Maldonado
EPI_ISL_2964590	CUY5-000631-UYMA	2021-04-09	P.6	Maldonado
EPI_ISL_2964591	CUY5-000678-UYMA	2021-04-10	P.6	Maldonado
EPI_ISL_2964592	CUY5-000709-UYMA	2021-04-10	P.6	Maldonado
EPI_ISL_2964593	CUY5-000592-UYSA	2021-04-09	P.6	Salto
EPI_ISL_2964594	CUY5-000608-UYMA	2021-04-09	P.6	Maldonado
EPI_ISL_2964595	CUY5-000571-UYMO	2021-04-12	P.6	Montevideo
EPI_ISL_2964596	CUY5-000689-UYSJ	2021-04-10	P.6	San Jose
EPI_ISL_2964597	CUY5-000573-UYSA	2021-04-09	P.6	Salto
EPI_ISL_2964625	CUY5-000585-UYSA	2021-04-09	P.6	Salto
EPI_ISL_2964626	CUY5-000574-UYSA	2021-04-09	P.6	Salto
EPI_ISL_2964633	CUY5-000716-UYMA	2021-04-10	P.6	Maldonado
EPI_ISL_2964634	CUY5-000589-UYTT	2021-04-09	P.6	Treinta y Tres
EPI_ISL_2964635	CUY6-001052-UYSA	2021-04-19	P.6	Salto
EPI_ISL_2964636	CUY6-000820-UYMO	2021-04-19	P.6	Montevideo
EPI_ISL_2964637	CUY6-000871-UYMO	2021-04-19	P.6	Montevideo
EPI_ISL_2964638	CUY6-001053-UYSJ	2021-04-18	P.6	San Jose
EPI_ISL_2964646	CUY6-000800-UYMO	2021-04-18	P.6	Montevideo
EPI_ISL_2964648	CUY6-001347-UYMO	2021-04-20	P.6	Montevideo
EPI_ISL_2964649	CUY6-000868-UYMO	2021-04-19	P.6	Montevideo
EPI_ISL_2964650	CUY6-000772-UYMO	2021-04-17	P.6	Montevideo
EPI_ISL_2964651	CUY6-001210-UYMA	2021-04-18	P.6	Maldonado
EPI_ISL_2964653	CUY6-001114-UYCO	2021-04-19	P.6	Colonia
EPI_ISL_2964654	CUY6-001317-UYSA	2021-04-17	P.6	Salto
EPI_ISL_2964655	CUY6-001069-UYSJ	2021-04-19	P.6	San Jose
EPI_ISL_2964656	CUY6-000808-UYMO	2021-04-18	P.6	Montevideo
EPI_ISL_2964657	CUY6-000807-UYMO	2021-04-18	P.6	Montevideo
EPI_ISL_2964658	CUY6-000956-UYCA	2021-04-19	P.6	Canelones
EPI_ISL_2964659	CUY6-001044-UYSA	2021-04-18	P.6	Salto
EPI_ISL_2964660	CUY6-001252-UYSA	2021-04-18	P.6	Salto
EPI_ISL_2964671	CUY6-000912-UYCA	2021-04-19	P.6	Canelones
EPI_ISL_2964672	CUY6-001010-UYCO	2021-04-18	P.6	Colonia
EPI_ISL_2964674	CUY6-001362-UYMO	2021-04-20	P.6	Montevideo
EPI_ISL_2964675	CUY6-000942-UYSA	2021-04-19	P.6	Salto
EPI_ISL_2964676	CUY6-001105-UYSA	2021-04-19	P.6	Salto
EPI_ISL_2964678	CUY6-001299-UYSA	2021-04-17	P.6	Salto
EPI_ISL_2964679	CUY6-001065-UYSJ	2021-04-18	P.6	San Jose
EPI_ISL_2964680	CUY6-001204-UYSA	2021-04-17	P.6	Salto
EPI_ISL_2964682	CUY6-001290-UYSJ	2021-04-18	P.6	San Jose
EPI_ISL_2964683	CUY6-001218-UYSA	2021-04-17	P.6	Salto
EPI_ISL_2964686	CUY7-001562-UYMO	2021-04-07	P.6	Montevideo
EPI_ISL_2964687	CUY7-001437-UYMO	2021-04-13	P.6	Montevideo
EPI_ISL_2964689	CUY7-001426-UYMO	2021-04-12	P.6	Montevideo
EPI_ISL_2964690	CUY7-001455-UYMO	2021-04-25	P.6	Montevideo
EPI_ISL_2964691	CUY8-001627-UYCA	2021-04-21	P.6	Canelones
EPI_ISL_2964693	CUY8-001787-UYTA	2021-03-30	P.6	Tacuarembo
EPI_ISL_2964694	CUY8-001812-UYTA	2021-04-10	P.6	Tacuarembo
EPI_ISL_2964695	CUY8-001628-UYCA	2021-04-21	P.6	Canelones
EPI_ISL_2964696	CUY8-001789-UYTA	2021-03-30	P.6	Tacuarembo
EPI_ISL_2964698	CUY8-001790-UYTA	2021-03-30	P.6	Tacuarembo
EPI_ISL_2964699	CUY8-001801-UYTA	2021-04-04	P.6	Tacuarembo
EPI_ISL_2964701	CUY8-001802-UYTA	2021-04-04	P.6	Tacuarembo
EPI_ISL_2964702	CUY8-001806-UYTA	2021-04-06	P.6	Tacuarembo
EPI_ISL_2964703	CUY8-001808-UYTA	2021-04-06	P.6	Tacuarembo
EPI_ISL_2964705	RT25-UYMO	2021-01-10	P.6	Montevideo
EPI_ISL_2965557	RT28-UYMO	2021-01-13	P.6	Montevideo
EPI_ISL_2965558	RT35-UYMO	2020-12-31	P.6	Montevideo
EPI_ISL_2965559	RT38-UYCA	2021-01-03	P.6	Canelones
EPI_ISL_2965560	RT39-UYMO	2021-01-02	P.6	Montevideo
EPI_ISL_2965561	RT42-UYCA	2020-12-30	P.6	Canelones
EPI_ISL_2965562	RT45-UYTA	2020-12-18	P.6	Tacuarembo
EPI_ISL_2965563	RT16-UYMO	2020-12-02	P.6	Montevideo
EPI_ISL_2965564	RT71-UYMO	2021-01-16	P.6	Montevideo
EPI_ISL_2965565	RT72-UYCA	2021-01-26	P.6	Canelones
EPI_ISL_2965568	RT43-UYMO	2020-12-29	P.6	Montevideo
EPI_ISL_2965569	RT59-UYMO	2020-12-30	P.6	Montevideo
EPI_ISL_2965570	RT69-UYSJ	2021-01-20	P.6	San Jose
EPI_ISL_2965571	RT81-UYMO	2021-01-24	P.6	Montevideo
EPI_ISL_2964563	CUY4-000461-UYRI	2021-04-03	B.1.1.28	Rivera
EPI_ISL_2965573	CUY1-000001-UYTT	2021-03-04	P.7	Treinta y Tres
EPI_ISL_2965574	CUY1-000073-UYFS	2021-03-12	P.7	Flores
EPI_ISL_2965575	CUY6-000828-UYMO	2021-04-19	P.7	Montevideo
EPI_ISL_2965576	CUY6-001115-UYFS	2021-04-20	P.7	Flores
EPI_ISL_2965578	CUY6-001330-UYFD	2021-04-19	P.7	Florida
EPI_ISL_2965579	CUY6-000825-UYMO	2021-04-19	P.7	Montevideo
EPI_ISL_2965580	CUY6-001107-UYCA	2021-04-19	P.7	Canelones
EPI_ISL_3098718	CUY4-000525-UYMO	2021-04-26	P.6	Montevideo
EPI_ISL_3089975	CUY1-000100-UYSA*	2021-02-24	P.6	Salto
EPI_ISL_3089976	CUY1-000102-UYSA*	2021-02-26	P.6	Salto
EPI_ISL_3090038	CUY1-000134-UYTA*	2020-11-16	B.1.1.28	Tacuarembó
EPI_ISL_3090039	CUY1-000137-UYTA*	2020-11-16	B.1.1.28	Tacuarembó
EPI_ISL_3090040	CUY1-000138-UYTA*	2020-11-23	B.1.1.28	Tacuarembó
EPI_ISL_3089977	CUY1-000143-UYTA*	2020-12-08	P.6	Tacuarembó
EPI_ISL_3089978	CUY1-000158-UYTA*	2021-01-03	P.6	Tacuarembó
EPI_ISL_3089979	CUY1-000165-UYTA*	2021-01-07	P.6	Tacuarembó
EPI_ISL_3089980	CUY1-000170-UYTA*	2021-01-20	P.6	Tacuarembó
EPI_ISL_3089981	CUY1-000173-UYTA*	2021-01-21	P.6	Tacuarembó
EPI_ISL_3089982	CUY2-000177-UYPA*	2021-01-11	P.6	Paysandú
EPI_ISL_3089983	CUY2-000178-UYSA*	2021-01-12	P.6	Salto
EPI_ISL_3089984	CUY2-000181-UYPA*	2021-01-14	P.6	Paysandú
EPI_ISL_3089985	CUY2-000182-UYSA*	2021-01-19	P.6	Salto
EPI_ISL_3089986	CUY2-000183-UYMO*	2021-01-19	P.6	Montevideo
EPI_ISL_3089987	CUY2-000185-UYSA*	2021-01-20	P.6	Salto
EPI_ISL_3089988	CUY2-000186-UYSA*	2021-01-20	P.6	Salto
EPI_ISL_3089989	CUY2-000190-UYSA*	2021-01-22	P.6	Salto
EPI_ISL_3089990	CUY2-000191-UYPA*	2021-02-05	P.6	Paysandú
EPI_ISL_3089991	CUY2-000192-UYPA*	2021-02-08	P.6	Paysandú
EPI_ISL_3089992	CUY2-000193-UYPA*	2021-02-09	P.6	Paysandú
EPI_ISL_3089993	CUY2-000194-UYPA*	2021-02-08	P.6	Paysandú
EPI_ISL_3089994	CUY16-003485-UYMO*	2021-02-10	P.6	Canelones
EPI_ISL_3089995	CUY16-003486-UYMO*	2021-02-10	P.6	Montevideo
EPI_ISL_3089996	CUY16-003487-UYMO*	2021-02-04	P.6	Canelones
EPI_ISL_3089997	CUY16-003493-UYXX*	2021-02-19	P.6	Uruguay
EPI_ISL_3089998	CUY16-003494-UYXX*	2021-02-19	P.6	Uruguay
EPI_ISL_3089999	CUY16-003498-UYMO*	2021-02-03	P.6	Montevideo
EPI_ISL_3090000	CUY16-003499-UYMO*	2021-02-18	P.6	Montevideo
EPI_ISL_3090001	CUY16-003500-UYMO*	2021-02-18	P.6	Montevideo
EPI_ISL_3090002	CUY16-003501-UYMO*	2021-02-02	P.6	Montevideo
EPI_ISL_3090003	CUY16-003504-UYMO*	2021-02-17	P.6	Montevideo
EPI_ISL_3090004	CUY16-003505-UYXX*	2021-02-17	P.6	Uruguay
EPI_ISL_3090005	CUY16-003507-UYMO*	2021-02-01	P.6	Montevideo
EPI_ISL_3090006	CUY16-003509-UYMO*	2021-02-12	P.6	Montevideo
EPI_ISL_3090007	CUY16-003512-UYXX*	2021-02-10	P.6	Uruguay
EPI_ISL_3090008	CUY16-003513-UYXX*	2021-02-10	P.6	Uruguay
EPI_ISL_3090009	CUY16-003515-UYXX*	2021-02-10	P.6	Uruguay
EPI_ISL_3090010	CUY16-003516-UYXX*	2021-02-10	P.6	Uruguay
EPI_ISL_3090011	CUY16-003517-UYMO*	2021-02-09	P.6	Montevideo
EPI_ISL_3090012	CUY16-003518-UYMO*	2021-02-08	P.6	Montevideo
EPI_ISL_3090013	CUY16-003519-UYMO*	2021-02-08	P.6	Montevideo
EPI_ISL_3090014	CUY16-003520-UYMO*	2021-02-05	P.6	Montevideo
EPI_ISL_3090015	CUY16-003521-UYMO*	2021-02-05	P.6	Montevideo
EPI_ISL_3090016	CUY16-003522-UYMO*	2021-02-05	P.6	Montevideo
EPI_ISL_3090017	CUY16-003524-UYMO*	2021-02-10	P.6	Montevideo
EPI_ISL_3090018	CUY16-003525-UYMO*	2021-02-10	P.6	Montevideo
EPI_ISL_3090019	CUY16-003526-UYMO*	2021-02-03	P.6	Montevideo
EPI_ISL_3090020	CUY16-003527-UYMO*	2021-02-03	P.6	Montevideo
EPI_ISL_3090021	CUY16-003528-UYMO*	2021-02-03	P.6	Montevideo
EPI_ISL_3090022	CUY16-003529-UYMO*	2021-02-02	P.6	Montevideo
EPI_ISL_3090024	CUY16-003530-UYMO*	2021-02-02	P.6	Montevideo
EPI_ISL_3090023	CUY16-003531-UYMO*	2021-02-02	P.6	Montevideo
EPI_ISL_3090025	CUY16-003532-UYMO*	2021-02-01	P.6	Montevideo
EPI_ISL_3090026	CUY16-003535-UYMO*	2021-01-29	P.6	Montevideo
EPI_ISL_3090027	CUY16-003536-UYMO*	2021-01-29	P.6	Montevideo
EPI_ISL_3090028	CUY16-003537-UYXX*	2021-01-29	P.6	Uruguay
EPI_ISL_3090029	CUY16-003538-UYMO*	2021-01-28	P.6	Montevideo
EPI_ISL_3090030	CUY16-003539-UYMO*	2021-01-28	P.6	Montevideo
EPI_ISL_3090031	CUY16-003540-UYXX*	2021-01-28	P.6	Uruguay
EPI_ISL_3090032	CUY16-003541-UYMO*	2021-01-27	P.6	Montevideo
EPI_ISL_3090033	CUY16-003543-UYXX*	2021-01-27	P.6	Uruguay
EPI_ISL_3090034	CUY16-003544-UYXX*	2021-02-10	P.6	Uruguay
EPI_ISL_3090035	CUY16-003546-UYMO*	2021-01-26	P.6	Montevideo
EPI_ISL_3090036	CUY16-003690-UYMO*	2021-02-18	P.6	Montevideo
EPI_ISL_3090037	CUY16-003692-UYMO*	2021-02-18	P.6	Montevideo
*"midnight" primer set, using Nanopore Rapid kit
# standard ARTIC protocol
#c standrad ARTIC protocol with long amplicons
