# Supplementary material for: Emergence and Spread of a B.1.1.28-Derived P.6 Lineage with Q675H and Q677H Spike Mutations in Uruguay
Source: Viruses. 2021 Sep 10;13(9):1801. doi: 10.3390/v13091801 (PMC8473254; doi:10.3390/v13091801)
Supplement: Supplementary file 1 [file viruses-13-01801-s001.zip › sup_mat/Table_S2_revision.xlsx]

## Sheet: B1128-1656_gisaid_hcov-19
## GISAID ACCESSION – EpiCoV database (B.1.1.28 and P.6)
#Accession ID	Collection date	Submission date	Location
EPI_ISL_2965581	2020-10-05	2021-07-26	South America / Uruguay / Montevideo
EPI_ISL_2965583	2020-08-07	2021-07-26	South America / Uruguay / Montevideo
EPI_ISL_2965584	2020-09-14	2021-07-26	South America / Uruguay / Montevideo
EPI_ISL_2965585	2020-10-05	2021-07-26	South America / Uruguay / Montevideo
EPI_ISL_2965586	2020-09-25	2021-07-26	South America / Uruguay / Montevideo
EPI_ISL_2965572	2021-05-30	2021-07-26	South America / Uruguay / Rio Negro
EPI_ISL_2427519	2021-02-18	2021-06-05	South America / Uruguay / Montevideo
EPI_ISL_2427520	2021-03-29	2021-06-05	South America / Uruguay / Montevideo
EPI_ISL_2427524	2021-03-06	2021-06-05	South America / Uruguay / Montevideo
EPI_ISL_2427527	2021-02-25	2021-06-05	South America / Uruguay / Canelones
EPI_ISL_2427528	2021-03-29	2021-06-05	South America / Uruguay / Montevideo
EPI_ISL_2427529	2021-04-06	2021-06-05	South America / Uruguay / Montevideo
EPI_ISL_2427531	2021-03-21	2021-06-05	South America / Uruguay / Montevideo
EPI_ISL_2427532	2021-03-06	2021-06-05	South America / Uruguay / Montevideo
EPI_ISL_2427535	2021-02-25	2021-06-05	South America / Uruguay / Montevideo
EPI_ISL_2427539	2021-03-21	2021-06-05	South America / Uruguay / Montevideo
EPI_ISL_2427540	2021-03-06	2021-06-05	South America / Uruguay / Montevideo
EPI_ISL_2427542	2021-03-03	2021-06-05	South America / Uruguay / Montevideo
EPI_ISL_2427543	2021-02-25	2021-06-05	South America / Uruguay / Montevideo
EPI_ISL_2427546	2021-03-20	2021-06-05	South America / Uruguay / Montevideo
EPI_ISL_2427548	2021-03-06	2021-06-05	South America / Uruguay / Montevideo
EPI_ISL_2427549	2021-03-25	2021-06-05	South America / Uruguay / Montevideo
EPI_ISL_2427550	2021-03-03	2021-06-05	South America / Uruguay / Montevideo
EPI_ISL_2427551	2021-02-25	2021-06-05	South America / Uruguay / Montevideo
EPI_ISL_2427552	2021-03-29	2021-06-05	South America / Uruguay / Montevideo
EPI_ISL_2427553	2021-04-08	2021-06-05	South America / Uruguay / Montevideo
EPI_ISL_2427554	2021-04-05	2021-06-05	South America / Uruguay / Montevideo
EPI_ISL_2427555	2021-03-21	2021-06-05	South America / Uruguay / Las Piedras
EPI_ISL_2427557	2021-03-25	2021-06-05	South America / Uruguay / Montevideo
EPI_ISL_2427558	2021-03-03	2021-06-05	South America / Uruguay / Montevideo
EPI_ISL_2427559	2021-03-17	2021-06-05	South America / Uruguay / Montevideo
EPI_ISL_2427563	2021-03-25	2021-06-05	South America / Uruguay / Montevideo
EPI_ISL_2427564	2021-03-03	2021-06-05	South America / Uruguay / Montevideo
EPI_ISL_2427568	2021-02-27	2021-06-05	South America / Uruguay / Montevideo
EPI_ISL_2427569	2021-03-04	2021-06-05	South America / Uruguay / Montevideo
EPI_ISL_2427571	2021-03-03	2021-06-05	South America / Uruguay / Montevideo
EPI_ISL_2427575	2021-04-05	2021-06-05	South America / Uruguay / Montevideo
EPI_ISL_2427577	2021-03-03	2021-06-05	South America / Uruguay / Canelones
EPI_ISL_2427578	2021-03-25	2021-06-05	South America / Uruguay / Florida
EPI_ISL_2427579	2021-03-03	2021-06-05	South America / Uruguay / Montevideo
EPI_ISL_2427584	2021-03-04	2021-06-05	South America / Uruguay / Montevideo
EPI_ISL_2427585	2021-03-03	2021-06-05	South America / Uruguay / Las Piedras
EPI_ISL_2427587	2021-03-03	2021-06-05	South America / Uruguay / Montevideo
EPI_ISL_2427589	2021-04-06	2021-06-05	South America / Uruguay / Las Piedras
EPI_ISL_2427591	2021-04-05	2021-06-05	South America / Uruguay / Montevideo
EPI_ISL_2427592	2021-03-04	2021-06-05	South America / Uruguay / Montevideo
EPI_ISL_2427593	2021-03-03	2021-06-05	South America / Uruguay / Canelones
EPI_ISL_2427598	2021-02-12	2021-06-05	South America / Uruguay / Montevideo
EPI_ISL_2427599	2021-02-14	2021-06-05	South America / Uruguay / Montevideo
EPI_ISL_2427600	2021-02-04	2021-06-05	South America / Uruguay / Montevideo
EPI_ISL_2427603	2021-02-27	2021-06-05	South America / Uruguay / Montevideo
EPI_ISL_2427605	2021-02-26	2021-06-05	South America / Uruguay / Montevideo
EPI_ISL_2427606	2021-02-06	2021-06-05	South America / Uruguay / Montevideo
EPI_ISL_2427607	2021-02-16	2021-06-05	South America / Uruguay / Montevideo
EPI_ISL_2427608	2021-02-26	2021-06-05	South America / Uruguay / Montevideo
EPI_ISL_2427609	2021-02-12	2021-06-05	South America / Uruguay / Canelones
EPI_ISL_2427613	2021-02-18	2021-06-05	South America / Uruguay / Montevideo
EPI_ISL_2427614	2021-02-26	2021-06-05	South America / Uruguay / Montevideo
EPI_ISL_2427615	2021-02-03	2021-06-05	South America / Uruguay / Montevideo
EPI_ISL_2427616	2021-02-26	2021-06-05	South America / Uruguay / Montevideo
EPI_ISL_2427617	2021-02-04	2021-06-05	South America / Uruguay / Canelones
EPI_ISL_2427619	2021-02-27	2021-06-05	South America / Uruguay / Montevideo
EPI_ISL_2427620	2021-03-02	2021-06-05	South America / Uruguay / Tacuarembo
EPI_ISL_2427621	2021-02-26	2021-06-05	South America / Uruguay / Montevideo
EPI_ISL_2427622	2021-03-01	2021-06-05	South America / Uruguay / Montevideo
EPI_ISL_2427623	2021-02-06	2021-06-05	South America / Uruguay / Montevideo
EPI_ISL_2427624	2021-02-26	2021-06-05	South America / Uruguay / Rocha
EPI_ISL_2427625	2021-02-06	2021-06-05	South America / Uruguay / Canelones
EPI_ISL_2427626	2021-02-16	2021-06-05	South America / Uruguay / Montevideo
EPI_ISL_2427627	2021-02-27	2021-06-05	South America / Uruguay / Montevideo
EPI_ISL_2427629	2021-02-27	2021-06-05	South America / Uruguay / Canelones
EPI_ISL_2427630	2021-02-26	2021-06-05	South America / Uruguay / Montevideo
EPI_ISL_2427631	2021-02-06	2021-06-05	South America / Uruguay / Montevideo
EPI_ISL_2427632	2021-02-04	2021-06-05	South America / Uruguay / Montevideo
EPI_ISL_2427633	2021-02-05	2021-06-05	South America / Uruguay / Canelones
EPI_ISL_2427635	2021-02-26	2021-06-05	South America / Uruguay / Montevideo
EPI_ISL_2427636	2021-03-02	2021-06-05	South America / Uruguay / Montevideo
EPI_ISL_2427637	2021-02-26	2021-06-05	South America / Uruguay / Montevideo
EPI_ISL_2427640	2021-02-06	2021-06-05	South America / Uruguay / Canelones
EPI_ISL_2427641	2021-02-05	2021-06-05	South America / Uruguay / Montevideo
EPI_ISL_2427642	2021-02-18	2021-06-05	South America / Uruguay / Montevideo
EPI_ISL_2427644	2021-02-14	2021-06-05	South America / Uruguay / Montevideo
EPI_ISL_2427645	2021-02-26	2021-06-05	South America / Uruguay / Montevideo
EPI_ISL_2427646	2021-02-18	2021-06-05	South America / Uruguay / Montevideo
EPI_ISL_2427647	2021-02-05	2021-06-05	South America / Uruguay / Canelones
EPI_ISL_2427648	2021-02-06	2021-06-05	South America / Uruguay / Montevideo
EPI_ISL_2427649	2021-02-27	2021-06-05	South America / Uruguay / Montevideo
EPI_ISL_2427650	2021-02-16	2021-06-05	South America / Uruguay / Montevideo
EPI_ISL_2427651	2021-03-02	2021-06-05	South America / Uruguay / Canelones
EPI_ISL_2427652	2021-02-26	2021-06-05	South America / Uruguay / Montevideo
EPI_ISL_2427653	2021-02-04	2021-06-05	South America / Uruguay / Montevideo
EPI_ISL_2427654	2021-02-03	2021-06-05	South America / Uruguay / Montevideo
EPI_ISL_2427655	2021-02-27	2021-06-05	South America / Uruguay / Montevideo
EPI_ISL_2427656	2021-02-06	2021-06-05	South America / Uruguay / Canelones
EPI_ISL_2427658	2021-02-16	2021-06-05	South America / Uruguay / Montevideo
EPI_ISL_2427660	2021-02-26	2021-06-05	South America / Uruguay / Montevideo
EPI_ISL_2427661	2021-02-12	2021-06-05	South America / Uruguay / Montevideo
EPI_ISL_2427662	2021-02-28	2021-06-05	South America / Uruguay / Canelones
EPI_ISL_2427663	2021-02-05	2021-06-05	South America / Uruguay / Montevideo
EPI_ISL_2427664	2021-02-03	2021-06-05	South America / Uruguay / Montevideo
EPI_ISL_2427667	2021-02-09	2021-06-05	South America / Uruguay / Montevideo
EPI_ISL_2427668	2021-02-05	2021-06-05	South America / Uruguay / Canelones
EPI_ISL_2427670	2021-02-27	2021-06-05	South America / Uruguay / Canelones
EPI_ISL_2427671	2021-02-05	2021-06-05	South America / Uruguay / Montevideo
EPI_ISL_2427672	2021-02-04	2021-06-05	South America / Uruguay / Montevideo
EPI_ISL_2427675	2021-02-26	2021-06-05	South America / Uruguay / San Jose
EPI_ISL_2427676	2021-02-19	2021-06-05	South America / Uruguay / Montevideo
EPI_ISL_2427677	2021-02-05	2021-06-05	South America / Uruguay / Canelones
EPI_ISL_2427678	2021-02-18	2021-06-05	South America / Uruguay / Montevideo
EPI_ISL_2427679	2021-02-16	2021-06-05	South America / Uruguay / Montevideo
EPI_ISL_2427680	2021-02-24	2021-06-05	South America / Uruguay / Montevideo
EPI_ISL_2427684	2021-02-14	2021-06-05	South America / Uruguay / Montevideo
EPI_ISL_2427685	2021-02-25	2021-06-05	South America / Uruguay / Montevideo
EPI_ISL_2427686	2021-02-26	2021-06-05	South America / Uruguay / Montevideo
EPI_ISL_2427690	2021-04-07	2021-06-05	South America / Uruguay / Canelones
EPI_ISL_2427691	2021-02-03	2021-06-05	South America / Uruguay / Montevideo
EPI_ISL_2427692	2021-04-02	2021-06-05	South America / Uruguay / Canelones
EPI_ISL_2427699	2021-02-26	2021-06-05	South America / Uruguay / Montevideo
EPI_ISL_2427707	2021-02-26	2021-06-05	South America / Uruguay / Montevideo
EPI_ISL_2427710	2021-04-08	2021-06-05	South America / Uruguay / Montevideo
EPI_ISL_2427713	2021-04-08	2021-06-05	South America / Uruguay / Montevideo
EPI_ISL_2427715	2021-02-04	2021-06-05	South America / Uruguay / Montevideo
EPI_ISL_2427716	2021-04-10	2021-06-05	South America / Uruguay / Montevideo
EPI_ISL_2427718	2021-04-08	2021-06-05	South America / Uruguay / Montevideo
EPI_ISL_2427722	2021-04-13	2021-06-05	South America / Uruguay / Treinta y Tres
EPI_ISL_2427723	2021-02-24	2021-06-05	South America / Uruguay / Montevideo
EPI_ISL_2427726	2021-04-08	2021-06-05	South America / Uruguay / Florida
EPI_ISL_2427737	2021-02-14	2021-06-05	South America / Uruguay / Montevideo
EPI_ISL_2427745	2021-02-04	2021-06-05	South America / Uruguay / Montevideo
EPI_ISL_2427752	2021-04-13	2021-06-05	South America / Uruguay / Canelones
EPI_ISL_2427753	2021-02-05	2021-06-05	South America / Uruguay / Montevideo
EPI_ISL_2427761	2021-04-10	2021-06-05	South America / Uruguay / Canelones
EPI_ISL_2427774	2021-04-13	2021-06-05	South America / Uruguay / Montevideo
EPI_ISL_2427775	2021-04-02	2021-06-05	South America / Uruguay / Montevideo
EPI_ISL_750175	2020-07-16	2020-12-30	South America / Uruguay / Chuy
EPI_ISL_750176	2020-07-08	2020-12-30	South America / Uruguay / Artigas
EPI_ISL_750177	2020-07-17	2020-12-30	South America / Uruguay / Rio Branco
EPI_ISL_751184	2020-07-06	2020-12-30	South America / Uruguay / Artigas
EPI_ISL_751185	2020-07-20	2020-12-30	South America / Uruguay / Bella Union
EPI_ISL_751186	2020-07-22	2020-12-30	South America / Uruguay / Bella Union
EPI_ISL_751189	2020-07-23	2020-12-30	South America / Uruguay / Artigas
EPI_ISL_751190	2020-07-26	2020-12-30	South America / Uruguay / Bella Union
EPI_ISL_751201	2020-07-20	2020-12-30	South America / Uruguay / Rivera
EPI_ISL_1000670	2021-01-24	2021-02-15	South America / Brazil / Sao Paulo / Sao Jose dos Campos
EPI_ISL_1039696	2020-08-16	2021-02-20	South America / Brazil / Sao Paulo / Presidente Prudente
EPI_ISL_1039697	2020-09-26	2021-02-20	South America / Brazil / Sao Paulo / Mogi das Cruzes
EPI_ISL_1039698	2020-09-29	2021-02-20	South America / Brazil / Sao Paulo / Taboao da Serra
EPI_ISL_1039699	2020-09-28	2021-02-20	South America / Brazil / Sao Paulo / Pindamonhangaba
EPI_ISL_1039701	2020-09-25	2021-02-20	South America / Brazil / Sao Paulo / Cajati
EPI_ISL_1039702	2020-08-28	2021-02-20	South America / Brazil / Sao Paulo / Andradina
EPI_ISL_1039703	2020-10-02	2021-02-20	South America / Brazil / Sao Paulo / Caraguatatuba
EPI_ISL_1039704	2020-10-26	2021-02-20	South America / Brazil / Sao Paulo / Vargem Grande Paulista
EPI_ISL_1039705	2020-10-06	2021-02-20	South America / Brazil / Sao Paulo / Suzano
EPI_ISL_1039706	2020-10-08	2021-02-20	South America / Brazil / Sao Paulo / Sete Barras
EPI_ISL_1039707	2020-10-27	2021-02-20	South America / Brazil / Sao Paulo / Cotia
EPI_ISL_1039708	2020-10-28	2021-02-20	South America / Brazil / Sao Paulo / Osasco
EPI_ISL_1039709	2020-10-25	2021-02-20	South America / Brazil / Sao Paulo / Sao Paulo
EPI_ISL_1039710	2020-10-26	2021-02-20	South America / Brazil / Sao Paulo / Mogi das Cruzes
EPI_ISL_1063789	2020-06-23	2021-02-24	South America / Brazil / Para
EPI_ISL_1068082	2020-04-20	2021-02-25	South America / Brazil / Amazonas / Manaus
EPI_ISL_1068089	2020-08-18	2021-02-25	South America / Brazil / Amazonas / Manaus
EPI_ISL_1068090	2020-08-28	2021-02-25	South America / Brazil / Amazonas / Manaus
EPI_ISL_1068093	2020-09-01	2021-02-25	South America / Brazil / Amazonas / Manaus
EPI_ISL_1068095	2020-09-15	2021-02-25	South America / Brazil / Amazonas / Manaus
EPI_ISL_1068096	2020-09-17	2021-02-25	South America / Brazil / Amazonas / Manaus
EPI_ISL_1068205	2020-07-12	2021-02-25	South America / Brazil / Amazonas / Manaus
EPI_ISL_1068206	2020-07-23	2021-02-25	South America / Brazil / Amazonas / Manaus
EPI_ISL_1068208	2020-07-24	2021-02-25	South America / Brazil / Amazonas / Manaus
EPI_ISL_1068209	2020-07-29	2021-02-25	South America / Brazil / Amazonas / Manaus
EPI_ISL_1068210	2020-04-13	2021-02-25	South America / Brazil / Amazonas / Manaus
EPI_ISL_1068211	2020-06-08	2021-02-25	South America / Brazil / Amazonas / Careiro
EPI_ISL_1068213	2020-06-10	2021-02-25	South America / Brazil / Amazonas / Manaquiri
EPI_ISL_1068214	2020-06-09	2021-02-25	South America / Brazil / Amazonas / Manaquiri
EPI_ISL_1068217	2020-05-19	2021-02-25	South America / Brazil / Amazonas / Manaus
EPI_ISL_1068218	2020-05-19	2021-02-25	South America / Brazil / Amazonas / Autazes
EPI_ISL_1068223	2020-12-21	2021-02-25	South America / Brazil / Amazonas / Manaus
EPI_ISL_1068242	2020-05-21	2021-02-25	South America / Brazil / Amazonas / Manacapuru
EPI_ISL_1068244	2020-05-26	2021-02-25	South America / Brazil / Amazonas / Manacapuru
EPI_ISL_1068245	2020-06-10	2021-02-25	South America / Brazil / Amazonas / Manacapuru
EPI_ISL_1068246	2020-06-11	2021-02-25	South America / Brazil / Amazonas / Manacapuru
EPI_ISL_1068247	2020-06-11	2021-02-25	South America / Brazil / Amazonas / Manacapuru
EPI_ISL_1068250	2020-06-22	2021-02-25	South America / Brazil / Amazonas / Manaus
EPI_ISL_1068253	2020-09-16	2021-02-25	South America / Brazil / Amazonas / Manaus
EPI_ISL_1068254	2020-07-21	2021-02-25	South America / Brazil / Amazonas / Manaus
EPI_ISL_1068257	2020-12-19	2021-02-25	South America / Brazil / Amazonas / Manacapuru
EPI_ISL_1078981	2021-01-11	2021-02-25	South America / Brazil / Sao Paulo / Bauru
EPI_ISL_1078983	2021-01-08	2021-02-25	South America / Brazil / Sao Paulo / Bauru
EPI_ISL_1078984	2021-01-14	2021-02-25	South America / Brazil / Sao Paulo / Bauru
EPI_ISL_1078991	2021-01-22	2021-02-25	South America / Brazil / Sao Paulo / Bauru
EPI_ISL_1078996	2021-02-09	2021-02-25	South America / Brazil / Sao Paulo / Bauru
EPI_ISL_1079158	2021-01-28	2021-02-25	South America / Brazil / Sao Paulo / Bauru
EPI_ISL_1079163	2021-02-04	2021-02-25	South America / Brazil / Sao Paulo / Bauru
EPI_ISL_1079166	2021-02-06	2021-02-25	South America / Brazil / Sao Paulo / Bauru
EPI_ISL_1086051	2021-02-10	2021-02-26	South America / Brazil / Sao Paulo / Lencois Paulista
EPI_ISL_1086056	2021-02-07	2021-02-26	South America / Brazil / Sao Paulo / Lencois Paulista
EPI_ISL_1086376	2020-12-28	2021-02-26	South America / Brazil / Rio Grande do Norte
EPI_ISL_1086377	2020-12-15	2021-02-26	South America / Brazil / Paraiba
EPI_ISL_1092725	2021-02-09	2021-02-27	South America / Brazil / Sao Paulo / Araraquara
EPI_ISL_1117408	2020-06-02	2021-03-02	South America / Brazil / Pernambuco / Recife
EPI_ISL_1117429	2020-07-03	2021-03-02	South America / Brazil / Pernambuco / Sao Bento do Una
EPI_ISL_1121317	2021-02-09	2021-03-03	South America / Brazil / Sao Paulo / Lins
EPI_ISL_1121322	2021-02-03	2021-03-03	South America / Brazil / Sao Paulo / Santa Isabel
EPI_ISL_1121323	2021-02-02	2021-03-03	South America / Brazil / Sao Paulo / Guarulhos
EPI_ISL_1121326	2020-08-17	2021-03-03	South America / Brazil / Sao Paulo / Uru
EPI_ISL_1121329	2020-07-03	2021-03-03	South America / Brazil / Mato Grosso do Sul / Campo Grande
EPI_ISL_1123372	2021-02-12	2021-03-03	South America / Brazil / Sao Paulo / Santa Isabel
EPI_ISL_1123374	2021-01-24	2021-03-03	South America / Brazil / Sao Paulo / Santos
EPI_ISL_1139052	2020-06-27	2021-03-04	South America / Brazil / Mato Grosso do Sul / Itaquirai
EPI_ISL_1139054	2020-05-17	2021-03-04	South America / Brazil / Mato Grosso do Sul / Campo Grande
EPI_ISL_1139056	2020-05-14	2021-03-04	South America / Brazil / Mato Grosso do Sul / Guia Lopes da Laguna
EPI_ISL_1139057	2020-05-14	2021-03-04	South America / Brazil / Mato Grosso do Sul / Bonito
EPI_ISL_1139060	2020-04-03	2021-03-04	South America / Brazil / Mato Grosso do Sul / Tres Lagoas
EPI_ISL_1139067	2020-03-31	2021-03-04	South America / Brazil / Mato Grosso do Sul / Dourados
EPI_ISL_1171620	2020-08-14	2021-03-07	South America / Brazil / Sao Paulo / Sao Paulo
EPI_ISL_1171621	2020-10-08	2021-03-07	South America / Brazil / Mato Grosso do Sul / Sete Quedas
EPI_ISL_1171623	2021-01-15	2021-03-07	South America / Brazil / Sao Paulo / Sao Vicente
EPI_ISL_1171625	2021-01-05	2021-03-07	South America / Brazil / Sao Paulo / Itanhaem
EPI_ISL_1171627	2021-01-13	2021-03-07	South America / Brazil / Sao Paulo / Guaruja
EPI_ISL_1171631	2021-01-08	2021-03-07	South America / Brazil / Sao Paulo / Praia Grande
EPI_ISL_1171633	2021-01-11	2021-03-07	South America / Brazil / Sao Paulo / Ribeirao Preto
EPI_ISL_1171635	2021-01-05	2021-03-07	South America / Brazil / Sao Paulo / Guaruja
EPI_ISL_1171636	2021-01-05	2021-03-07	South America / Brazil / Sao Paulo / Porto Ferreira
EPI_ISL_1171646	2021-01-21	2021-03-07	South America / Brazil / Sao Paulo / Garca
EPI_ISL_1171647	2021-01-21	2021-03-07	South America / Brazil / Sao Paulo / Sao Pedro do Turvo
EPI_ISL_1171668	2021-01-11	2021-03-07	South America / Brazil / Sao Paulo / Alvares Machado
EPI_ISL_1171669	2021-01-09	2021-03-07	South America / Brazil / Sao Paulo / Taciba
EPI_ISL_1171671	2021-01-18	2021-03-07	South America / Brazil / Sao Paulo / Martinopolis
EPI_ISL_1172014	2020-04-09	2021-03-07	South America / Brazil / Sao Paulo
EPI_ISL_1182554	2021-02-01	2021-03-08	South America / Brazil / Rio de Janeiro / Porto Real
EPI_ISL_1182567	2021-01-12	2021-03-08	South America / Brazil / Parana / Irati
EPI_ISL_1182584	2020-12-21	2021-03-08	South America / Brazil / Parana / Lapa
EPI_ISL_1182587	2020-12-20	2021-03-08	South America / Brazil / Minas Gerais / Muriae
EPI_ISL_1182601	2020-12-06	2021-03-08	South America / Brazil / Minas Gerais / Muriae
EPI_ISL_1182602	2020-12-05	2021-03-08	South America / Brazil / Minas Gerais / Guaira
EPI_ISL_1182603	2020-12-05	2021-03-08	South America / Brazil / Parana / Mangueirinha
EPI_ISL_1182609	2020-12-02	2021-03-08	South America / Brazil / Minas Gerais / Uberaba
EPI_ISL_1182610	2020-12-01	2021-03-08	South America / Brazil / Rio Grande do Sul / Santo Angelo
EPI_ISL_1182612	2020-11-26	2021-03-08	South America / Brazil / Minas Gerais / Alfenas
EPI_ISL_1182613	2020-11-25	2021-03-08	South America / Brazil / Parana / Terra boa
EPI_ISL_1182614	2020-11-25	2021-03-08	South America / Brazil / Parana / Francisco Beltrao
EPI_ISL_1182621	2020-11-20	2021-03-08	South America / Brazil / Rio Grande do Sul / Xangri-la
EPI_ISL_1182623	2020-11-19	2021-03-08	South America / Brazil / Rio Grande do Sul / Porto Alegre
EPI_ISL_1196287	2020-09-28	2021-03-10	South America / Brazil / Distrito Federal / Brasilia
EPI_ISL_1196288	2020-09-28	2021-03-10	South America / Brazil / Distrito Federal / Brasilia
EPI_ISL_1196291	2020-10-26	2021-03-10	South America / Brazil / Distrito Federal / Brasilia
EPI_ISL_1196293	2020-10-26	2021-03-10	South America / Brazil / Distrito Federal / Brasilia
EPI_ISL_1196297	2021-01-19	2021-03-10	South America / Brazil / Sao Paulo / Marilia
EPI_ISL_1196298	2021-02-02	2021-03-10	South America / Brazil / Sao Paulo / Marilia
EPI_ISL_1201886	2021-01-23	2021-03-10	South America / Brazil / Sao Paulo / Guarulhos
EPI_ISL_1213220	2021-02-15	2021-03-11	South America / Brazil / Bahia / Itajuipe
EPI_ISL_1213226	2021-02-10	2021-03-11	South America / Brazil / Bahia / Camacan
EPI_ISL_1213237	2021-02-08	2021-03-11	South America / Brazil / Bahia / Itajuipe
EPI_ISL_1213269	2021-02-03	2021-03-11	South America / Brazil / Bahia / Itapitanga
EPI_ISL_1213294	2021-01-31	2021-03-11	South America / Brazil / Bahia / Floresta azul
EPI_ISL_1213309	2021-01-29	2021-03-11	South America / Brazil / Rio de Janeiro / Rio de janeiro
EPI_ISL_1213401	2021-01-21	2021-03-11	South America / Brazil / Bahia / Floresta azul
EPI_ISL_1213429	2021-01-13	2021-03-11	South America / Brazil / Paraíba / Joao pessoa
EPI_ISL_1213433	2021-01-12	2021-03-11	South America / Brazil / Paraíba / Alagoa grande
EPI_ISL_1213443	2020-12-10	2021-03-11	South America / Brazil / Paraíba / Joao pessoa
EPI_ISL_1213453	2020-12-04	2021-03-11	South America / Brazil / Paraíba / Joao pessoa
EPI_ISL_1213454	2020-12-03	2021-03-11	South America / Brazil / Paraíba / Campina grande
EPI_ISL_1213458	2020-12-03	2021-03-11	South America / Brazil / Paraíba / Monteiro
EPI_ISL_1213459	2020-12-03	2021-03-11	South America / Brazil / Paraíba / Monteiro
EPI_ISL_1213461	2020-12-02	2021-03-11	South America / Brazil / Paraíba / Itabaiana
EPI_ISL_1219028	2021-01-24	2021-03-11	South America / Brazil / Sao Paulo / Guarulhos
EPI_ISL_1219032	2021-01-23	2021-03-11	South America / Brazil / Sao Paulo / Guarulhos
EPI_ISL_1261698	2021-01-16	2021-03-16	South America / Brazil / Pernambuco
EPI_ISL_1293052	2021-01-16	2021-03-19	South America / Brazil / Rondonia / Sao Miguel do Guapore
EPI_ISL_1293056	2021-02-02	2021-03-19	South America / Brazil / Sao Paulo / Tatui
EPI_ISL_1293057	2021-02-01	2021-03-19	South America / Brazil / Sao Paulo / Tiete
EPI_ISL_1293064	2021-02-05	2021-03-19	South America / Brazil / Sao Paulo / Tatui
EPI_ISL_1293069	2021-02-01	2021-03-19	South America / Brazil / Sao Paulo / Itarare
EPI_ISL_1293072	2021-01-30	2021-03-19	South America / Brazil / Sao Paulo / Sorocaba
EPI_ISL_1303499	2021-01-18	2021-03-21	South America / Brazil / Rondonia / Porto Velho
EPI_ISL_1303510	2021-01-26	2021-03-21	South America / Brazil / Goias / Cidade Ocidental
EPI_ISL_1303527	2021-02-08	2021-03-21	South America / Brazil / Sao Paulo / Potirendaba
EPI_ISL_1303528	2021-02-12	2021-03-21	South America / Brazil / Sao Paulo / Jales
EPI_ISL_1303544	2021-02-15	2021-03-21	South America / Brazil / Sao Paulo / Sao Paulo
EPI_ISL_1324137	2020-11-23	2021-03-24	South America / Brazil / Sao Paulo
EPI_ISL_1324140	2020-12-02	2021-03-24	South America / Brazil / Sao Paulo
EPI_ISL_1358296	2021-02-11	2021-03-25	South America / Brazil / Sao Paulo / Diadema
EPI_ISL_1358297	2021-02-11	2021-03-25	South America / Brazil / Sao Paulo / Diadema
EPI_ISL_1358302	2021-02-26	2021-03-25	South America / Brazil / Tocantins / Gurupi
EPI_ISL_1358305	2021-03-02	2021-03-25	South America / Brazil / Mato Grosso do Sul / Iguatemi
EPI_ISL_1358307	2021-02-09	2021-03-25	South America / Brazil / Mato Grosso do Sul / Selviria
EPI_ISL_1358308	2021-02-09	2021-03-25	South America / Brazil / Mato Grosso do Sul / Iguatemi
EPI_ISL_1358309	2021-02-03	2021-03-25	South America / Brazil / Mato Grosso do Sul / Campo Grande
EPI_ISL_1358311	2021-01-22	2021-03-25	South America / Brazil / Mato Grosso do Sul / Tres Lagoas
EPI_ISL_1358314	2021-01-21	2021-03-25	South America / Brazil / Mato Grosso do Sul / Amambai
EPI_ISL_1358322	2021-02-23	2021-03-25	South America / Brazil / Sao Paulo / Sao Paulo
EPI_ISL_1381044	2021-02-10	2021-03-28	South America / Brazil / Sao Paulo / Diadema
EPI_ISL_1381046	2021-02-11	2021-03-28	South America / Brazil / Sao Paulo / Diadema
EPI_ISL_1381049	2021-02-11	2021-03-28	South America / Brazil / Sao Paulo / Diadema
EPI_ISL_1381064	2021-02-10	2021-03-28	South America / Brazil / Sao Paulo / Sao Bernardo do Campo
EPI_ISL_1445089	2021-03-02	2021-04-01	South America / Brazil / Sao Paulo / Mairinque
EPI_ISL_1445090	2021-03-02	2021-04-01	South America / Brazil / Sao Paulo / Itapetininga
EPI_ISL_1445134	2021-03-07	2021-04-01	South America / Brazil / Sao Paulo / Sorocaba
EPI_ISL_1445195	2021-03-15	2021-04-01	South America / Brazil / Sao Paulo / Bora
EPI_ISL_1464675	2021-03-03	2021-04-02	South America / Brazil / Sao Paulo / Sao Paulo
EPI_ISL_1464677	2021-03-01	2021-04-02	South America / Brazil / Sao Paulo / Sao Paulo
EPI_ISL_1465225	2021-02-04	2021-04-02	South America / Brazil / Maranhao / Caxias
EPI_ISL_1468437	2021-01-10	2021-04-03	South America / Brazil / Mato Grosso do Sul / Amambai
EPI_ISL_1468442	2021-02-18	2021-04-03	South America / Brazil / Sao Paulo / Birigui
EPI_ISL_1468449	2021-02-08	2021-04-03	South America / Brazil / Sao Paulo / Aracatuba
EPI_ISL_1468453	2021-01-26	2021-04-03	South America / Brazil / Sao Paulo / Pereira Barreto
EPI_ISL_1468454	2021-02-01	2021-04-03	South America / Brazil / Sao Paulo / Andradina
EPI_ISL_1468459	2021-02-03	2021-04-03	South America / Brazil / Sao Paulo / Valparaiso
EPI_ISL_1468466	2021-01-28	2021-04-03	South America / Brazil / Sao Paulo / Sao Carlos
EPI_ISL_1468469	2021-01-30	2021-04-03	South America / Brazil / Sao Paulo / Porto Ferreira
EPI_ISL_1468470	2021-02-06	2021-04-03	South America / Brazil / Sao Paulo / Descalvado
EPI_ISL_1468471	2021-02-07	2021-04-03	South America / Brazil / Sao Paulo / Descalvado
EPI_ISL_1469555	2020-11-11	2021-04-04	South America / Brazil / Rio Grande do Sul / Novo Hamburgo
EPI_ISL_1469560	2020-08-02	2021-04-04	South America / Brazil / Rio Grande do Sul / Porto Alegre
EPI_ISL_1469561	2020-05-25	2021-04-04	South America / Brazil / Rio Grande do Sul / Sapucaia do Sul
EPI_ISL_1469570	2020-06-23	2021-04-04	South America / Brazil / Rio Grande do Sul / Gravataí
EPI_ISL_1469571	2020-06-14	2021-04-04	South America / Brazil / Rio Grande do Sul / Sapucaia do Sul
EPI_ISL_1469572	2020-09-16	2021-04-04	South America / Brazil / Rio Grande do Sul / Novo Hamburgo
EPI_ISL_1469573	2020-10-20	2021-04-04	South America / Brazil / Rio Grande do Sul / Novo Hamburgo
EPI_ISL_1469576	2020-08-10	2021-04-04	South America / Brazil / Rio Grande do Sul / Igrejinha
EPI_ISL_1469579	2020-09-16	2021-04-04	South America / Brazil / Rio Grande do Sul / Canoas
EPI_ISL_1469580	2020-06-15	2021-04-04	South America / Brazil / Rio Grande do Sul / Canoas
EPI_ISL_1469584	2020-09-23	2021-04-04	South America / Brazil / Rio Grande do Sul / Rolante
EPI_ISL_1469586	2020-10-26	2021-04-04	South America / Brazil / Rio Grande do Sul / Cambará do Sul
EPI_ISL_1469588	2020-06-30	2021-04-04	South America / Brazil / Rio Grande do Sul / Taquara
EPI_ISL_1469593	2020-08-21	2021-04-04	South America / Brazil / Rio Grande do Sul / Sapiranga
EPI_ISL_1469704	2020-11-16	2021-04-04	South America / Brazil / Rio Grande do Sul / Porto Alegre
EPI_ISL_1469708	2020-06-10	2021-04-04	South America / Brazil / Rio Grande do Sul / Canoas
EPI_ISL_1469713	2020-08-20	2021-04-04	South America / Brazil / Rio Grande do Sul / Sapucaia do Sul
EPI_ISL_1469714	2020-08-26	2021-04-04	South America / Brazil / Rio Grande do Sul / Parobé
EPI_ISL_1469719	2020-11-13	2021-04-04	South America / Brazil / Rio Grande do Sul / Sapucaia do Sul
EPI_ISL_1469720	2020-11-03	2021-04-04	South America / Brazil / Rio Grande do Sul / Igrejinha
EPI_ISL_1469721	2020-10-28	2021-04-04	South America / Brazil / Rio Grande do Sul / Porto Alegre
EPI_ISL_1469722	2020-10-24	2021-04-04	South America / Brazil / Rio Grande do Sul / Igrejinha
EPI_ISL_1469723	2020-11-05	2021-04-04	South America / Brazil / Rio Grande do Sul / Porto Alegre
EPI_ISL_1469730	2020-10-21	2021-04-04	South America / Brazil / Rio Grande do Sul / Sapiranga
EPI_ISL_1469731	2020-09-08	2021-04-04	South America / Brazil / Rio Grande do Sul / Canoas
EPI_ISL_1469733	2020-10-21	2021-04-04	South America / Brazil / Rio Grande do Sul / Sapucaia do Sul
EPI_ISL_1469737	2020-11-29	2021-04-04	South America / Brazil / Rio Grande do Sul / Sapiranga
EPI_ISL_1469740	2020-11-11	2021-04-04	South America / Brazil / Rio Grande do Sul / Três Coroas
EPI_ISL_1469746	2020-11-29	2021-04-04	South America / Brazil / Rio Grande do Sul / Montenegro
EPI_ISL_1469748	2020-07-01	2021-04-04	South America / Brazil / Rio Grande do Sul / Porto Alegre
EPI_ISL_1469749	2020-08-24	2021-04-04	South America / Brazil / Rio Grande do Sul / Sapiranga
EPI_ISL_1469754	2020-09-18	2021-04-04	South America / Brazil / Rio Grande do Sul / Estância Velha
EPI_ISL_1469774	2020-11-16	2021-04-04	South America / Brazil / Rio Grande do Sul / Glorinha
EPI_ISL_1469778	2020-08-28	2021-04-04	South America / Brazil / Rio Grande do Sul / Estância Velha
EPI_ISL_1469781	2020-10-02	2021-04-04	South America / Brazil / Rio Grande do Sul / Canoas
EPI_ISL_1469783	2020-08-24	2021-04-04	South America / Brazil / Rio Grande do Sul / Porto Alegre
EPI_ISL_1469792	2020-06-10	2021-04-04	South America / Brazil / Rio Grande do Sul / Cachoeirinha
EPI_ISL_1469796	2020-07-06	2021-04-04	South America / Brazil / Rio Grande do Sul / Camaquã
EPI_ISL_1469802	2020-10-07	2021-04-04	South America / Brazil / Rio Grande do Sul / Porto Alegre
EPI_ISL_1469803	2020-08-25	2021-04-04	South America / Brazil / Rio Grande do Sul / Três Coroas
EPI_ISL_1469808	2020-05-21	2021-04-04	South America / Brazil / Rio Grande do Sul / Canoas
EPI_ISL_1469823	2020-06-16	2021-04-04	South America / Brazil / Rio Grande do Sul / Gravataí
EPI_ISL_1479121	2020-10-25	2021-04-05	South America / Brazil / Rio Grande do Sul / Canoas
EPI_ISL_1494970	2020-12-11	2021-04-07	South America / Brazil / Minas Gerais / Belo Horizonte
EPI_ISL_1495004	2021-02-27	2021-04-07	South America / Brazil / Minas Gerais / Belo Horizonte
EPI_ISL_1499114	2020-11-17	2021-04-07	South America / Brazil / Paraiba / Joao Pessoa
EPI_ISL_1511641	2020-04-09	2021-04-08	South America / Brazil / Sao Paulo
EPI_ISL_1520110	2021-02-19	2021-04-09	South America / Brazil / Sao Paulo / Cajati
EPI_ISL_1533691	2021-02-19	2021-04-10	South America / Brazil / Sao Paulo / Mococa
EPI_ISL_1533692	2021-01-20	2021-04-10	South America / Brazil / Sao Paulo / Sao Paulo
EPI_ISL_1533697	2021-01-30	2021-04-10	South America / Brazil / Sao Paulo / Sao Paulo
EPI_ISL_1533724	2021-02-25	2021-04-10	South America / Brazil / Sao Paulo / Ilha Solteira
EPI_ISL_1580504	2020-09-23	2021-04-13	South America / Brazil / Sao Paulo / Botucatu
EPI_ISL_1583727	2021-03-01	2021-04-14	South America / Brazil / Bahia
EPI_ISL_1625985	2021-02-18	2021-04-16	South America / Brazil / Sao Paulo / Limeira
EPI_ISL_1625996	2021-02-25	2021-04-16	South America / Brazil / Sao Paulo / Rio das Pedras
EPI_ISL_1626008	2021-02-28	2021-04-16	South America / Brazil / Sao Paulo / Piracicaba
EPI_ISL_1661251	2020-11-09	2021-04-21	South America / Brazil / Amazonas / Manaus
EPI_ISL_1731593	2021-04-05	2021-04-26	South America / Brazil / Sao Paulo / Capao Bonito
EPI_ISL_1731606	2021-04-03	2021-04-26	South America / Brazil / Sao Paulo / Guaratingueta
EPI_ISL_1785610	2021-01-16	2021-04-29	South America / Brazil / Sao Paulo / Sao Jose do Rio Preto
EPI_ISL_1785612	2021-03-08	2021-04-29	South America / Brazil / Sao Paulo / Sao Jose do Rio Preto
EPI_ISL_1795398	2021-03-20	2021-04-29	South America / Brazil / Sao Paulo / Boituva
EPI_ISL_1795399	2021-03-21	2021-04-29	South America / Brazil / Sao Paulo / Jundiai
EPI_ISL_1795414	2021-03-20	2021-04-29	South America / Brazil / Sao Paulo / Ibiuna
EPI_ISL_1795418	2021-03-22	2021-04-29	South America / Brazil / Sao Paulo / Franca
EPI_ISL_1795420	2021-03-22	2021-04-29	South America / Brazil / Sao Paulo / Franca
EPI_ISL_1795421	2021-03-22	2021-04-29	South America / Brazil / Sao Paulo / Franca
EPI_ISL_1795422	2021-03-23	2021-04-29	South America / Brazil / Sao Paulo / Franca
EPI_ISL_1799505	2020-08-10	2021-04-29	South America / Brazil / Rio Grande do Sul
EPI_ISL_1821229	2021-01-27	2021-04-30	South America / Brazil / Sao Paulo / Santa Cruz do Rio Pardo
EPI_ISL_1821231	2021-02-04	2021-04-30	South America / Brazil / Sao Paulo / Ourinhos
EPI_ISL_1821238	2021-03-17	2021-04-30	South America / Brazil / Sao Paulo / Adamantina
EPI_ISL_1966067	2021-02-26	2021-05-08	South America / Brazil / Sao Paulo
EPI_ISL_1966073	2021-02-27	2021-05-08	South America / Brazil / Sao Paulo
EPI_ISL_1966091	2021-02-28	2021-05-08	South America / Brazil / Sao Paulo
EPI_ISL_1966104	2021-03-02	2021-05-08	South America / Brazil / Sao Paulo
EPI_ISL_1966131	2021-03-03	2021-05-08	South America / Brazil / Sao Paulo
EPI_ISL_1966178	2021-03-09	2021-05-08	South America / Brazil / Sao Paulo
EPI_ISL_1966342	2021-03-12	2021-05-08	South America / Brazil / Sao Paulo
EPI_ISL_1966553	2021-03-30	2021-05-08	South America / Brazil / Sao Paulo
EPI_ISL_1966563	2021-04-05	2021-05-08	South America / Brazil / Sao Paulo
EPI_ISL_1966752	2021-04-15	2021-05-08	South America / Brazil / Sao Paulo
EPI_ISL_1966922	2021-04-08	2021-05-08	South America / Brazil / Sao Paulo
EPI_ISL_1967009	2021-04-06	2021-05-08	South America / Brazil / Sao Paulo
EPI_ISL_2003156	2020-12-04	2021-05-11	South America / Brazil / Sao Paulo / Guarulhos
EPI_ISL_2003160	2020-12-27	2021-05-11	South America / Brazil / Sao Paulo / Guararema
EPI_ISL_2017243	2020-12-16	2021-05-11	South America / Brazil / Goias / Aparecida de Goiania
EPI_ISL_2017247	2020-12-08	2021-05-11	South America / Brazil / Goias / Aparecida de Goiania
EPI_ISL_2017251	2020-12-03	2021-05-11	South America / Brazil / Goias / Aparecida de Goiania
EPI_ISL_2017253	2020-12-03	2021-05-11	South America / Brazil / Goias / Aparecida de Goiania
EPI_ISL_2017254	2020-12-08	2021-05-11	South America / Brazil / Goias / Aparecida de Goiania
EPI_ISL_2017258	2020-12-29	2021-05-11	South America / Brazil / Goias / Aparecida de Goiania
EPI_ISL_2017259	2020-12-16	2021-05-11	South America / Brazil / Goias / Aparecida de Goiania
EPI_ISL_2017264	2020-12-08	2021-05-11	South America / Brazil / Goias / Aparecida de Goiania
EPI_ISL_2017266	2020-12-29	2021-05-11	South America / Brazil / Goias / Aparecida de Goiania
EPI_ISL_2017268	2020-12-29	2021-05-11	South America / Brazil / Goias / Aparecida de Goiania
EPI_ISL_2017271	2020-12-22	2021-05-11	South America / Brazil / Goias / Aparecida de Goiania
EPI_ISL_2017275	2020-12-03	2021-05-11	South America / Brazil / Goias / Aparecida de Goiania
EPI_ISL_2017276	2020-12-16	2021-05-11	South America / Brazil / Goias / Aparecida de Goiania
EPI_ISL_2017309	2021-01-05	2021-05-11	South America / Brazil / Goias / Aparecida de Goiania
EPI_ISL_2102517	2020-09-25	2021-05-15	South America / Brazil / Goias / Aparecida de Goiania
EPI_ISL_2157343	2021-03-06	2021-05-19	South America / Brazil / Parana / Diamante Do Sul
EPI_ISL_2157550	2021-01-12	2021-05-19	South America / Brazil / Paraiba / Joao Pessoa
EPI_ISL_2157572	2020-11-20	2021-05-19	South America / Brazil / Santa Catarina / Blumenau
EPI_ISL_2157578	2021-01-12	2021-05-19	South America / Brazil / Paraiba / Joao Pessoa
EPI_ISL_2157587	2021-02-27	2021-05-19	South America / Brazil / Sergipe / Aquidaba
EPI_ISL_2157592	2021-03-04	2021-05-19	South America / Brazil / Santa Catarina / Rio Do Sul
EPI_ISL_2170898	2021-02-27	2021-05-20	South America / Brazil / Sao Paulo
EPI_ISL_2187703	2021-01-11	2021-05-20	South America / Brazil / Goias / Aparecida de Goiania
EPI_ISL_2187714	2021-01-13	2021-05-20	South America / Brazil / Goias / Aparecida de Goiania
EPI_ISL_2187725	2021-01-19	2021-05-20	South America / Brazil / Goias / Aparecida de Goiania
EPI_ISL_2187726	2021-01-19	2021-05-20	South America / Brazil / Goias / Aparecida de Goiania
EPI_ISL_2187735	2021-01-22	2021-05-20	South America / Brazil / Goias / Aparecida de Goiania
EPI_ISL_2187746	2021-01-26	2021-05-20	South America / Brazil / Goias / Aparecida de Goiania
EPI_ISL_2187747	2021-01-27	2021-05-20	South America / Brazil / Goias / Aparecida de Goiania
EPI_ISL_2187783	2021-02-11	2021-05-20	South America / Brazil / Goias / Aparecida de Goiania
EPI_ISL_2196238	2021-02-25	2021-05-21	South America / Brazil / Sergipe / Caninde de Sao Francisco
EPI_ISL_2209413	2021-03-29	2021-05-21	South America / Brazil / Sao Paulo
EPI_ISL_2209422	2021-03-28	2021-05-21	South America / Brazil / Sao Paulo
EPI_ISL_2209934	2021-03-29	2021-05-21	South America / Brazil / Sao Paulo
EPI_ISL_2227560	2021-02-02	2021-05-22	South America / Brazil / Goias / Aparecida de Goiania
EPI_ISL_2241497	2020-11-24	2021-05-24	South America / Brazil / Paraiba / Itaporanga
EPI_ISL_2241498	2021-01-14	2021-05-24	South America / Brazil / Paraiba / Cuité
EPI_ISL_2241508	2021-02-06	2021-05-24	South America / Brazil / Rio Grande do Norte / Natal
EPI_ISL_2241514	2021-01-02	2021-05-24	South America / Brazil / Paraiba / Sousa
EPI_ISL_2241528	2021-02-09	2021-05-24	South America / Brazil / Bahia / Nazaré
EPI_ISL_2241529	2020-11-18	2021-05-24	South America / Brazil / Paraiba / João Pessoa
EPI_ISL_2241557	2021-01-12	2021-05-24	South America / Brazil / Sergipe / Nossa senhora do Socorro
EPI_ISL_2241566	2020-12-28	2021-05-24	South America / Brazil / Paraiba / João Pessoa
EPI_ISL_2241567	2021-01-19	2021-05-24	South America / Brazil / Paraiba / Amparo
EPI_ISL_2241572	2020-11-30	2021-05-24	South America / Brazil / Paraiba / Cuite
EPI_ISL_2241593	2020-10-24	2021-05-24	South America / Brazil / Piaui / Canto do Buriti
EPI_ISL_2241596	2021-02-11	2021-05-24	South America / Brazil / Paraiba / Catolé do Rocha
EPI_ISL_2241607	2020-10-18	2021-05-24	South America / Brazil / Piaui / Teresina
EPI_ISL_2241609	2021-01-06	2021-05-24	South America / Brazil / Sergipe / Aracaju
EPI_ISL_2245069	2020-12-06	2021-05-24	South America / Brazil / Amapa / Macapá
EPI_ISL_2245071	2020-12-26	2021-05-24	South America / Brazil / Amapa / Macapá
EPI_ISL_2246287	2020-11-24	2021-05-24	South America / Brazil / Piaui / Prata do Piauí
EPI_ISL_2248770	2020-11-29	2021-05-24	South America / Brazil / Maranhao / São Luis
EPI_ISL_2249348	2020-12-22	2021-05-25	South America / Brazil / Rio Grande do Sul / Sapucaia do Sul
EPI_ISL_2249352	2020-12-14	2021-05-25	South America / Brazil / Rio Grande do Sul / Guapore
EPI_ISL_2249353	2020-12-10	2021-05-25	South America / Brazil / Rio Grande do Sul / Sao Borja
EPI_ISL_2249355	2021-01-03	2021-05-25	South America / Brazil / Rio Grande do Sul / Porto Alegre
EPI_ISL_2249362	2021-02-18	2021-05-25	South America / Brazil / Rio Grande do Sul / Pelotas
EPI_ISL_2249379	2021-01-10	2021-05-25	South America / Brazil / Rio Grande do Sul / Alegrete
EPI_ISL_2249382	2021-01-05	2021-05-25	South America / Brazil / Rio Grande do Sul / Tramandai
EPI_ISL_2249386	2021-02-05	2021-05-25	South America / Brazil / Rio Grande do Sul / Sapucaia do Sul
EPI_ISL_2249387	2020-12-08	2021-05-25	South America / Brazil / Santa Catarina / Salete
EPI_ISL_2249404	2020-11-24	2021-05-25	South America / Brazil / Rio de Janeiro / Rio de Janeiro
EPI_ISL_2249405	2020-11-20	2021-05-25	South America / Brazil / Rio de Janeiro / Pirai
EPI_ISL_2249407	2020-11-26	2021-05-25	South America / Brazil / Rio de Janeiro / Pirai
EPI_ISL_2249409	2020-11-27	2021-05-25	South America / Brazil / Rio de Janeiro / Pirai
EPI_ISL_2249426	2021-01-18	2021-05-25	South America / Brazil / Rio de Janeiro / Sao Fidelis
EPI_ISL_2249428	2021-02-26	2021-05-25	South America / Brazil / Rio de Janeiro / Resende
EPI_ISL_2293009	2020-11-16	2021-05-27	South America / Brazil / Santa Catarina / Joinville
EPI_ISL_2298748	2020-11-25	2021-05-27	South America / Brazil / Roraima / Boa Vista
EPI_ISL_2298750	2021-01-04	2021-05-27	South America / Brazil / Maranhao / Sao Luis
EPI_ISL_2298865	2020-12-01	2021-05-27	South America / Brazil / Amazonas / Manaus
EPI_ISL_2308452	2020-11-23	2021-05-27	South America / Brazil / Alagoas / Rio Largo
EPI_ISL_2308469	2020-12-16	2021-05-27	South America / Brazil / Alagoas / Maceio
EPI_ISL_2344421	2020-11-26	2021-05-30	South America / Brazil / Parana / Curitiba
EPI_ISL_2344422	2020-11-13	2021-05-30	South America / Brazil / Sao Paulo / Campinas
EPI_ISL_2344426	2020-11-13	2021-05-30	South America / Brazil / Parana / Curitiba
EPI_ISL_2344429	2020-11-30	2021-05-30	South America / Brazil / Rio Grande do Sul / Porto Alegre
EPI_ISL_2344430	2020-12-09	2021-05-30	South America / Brazil / Sao Paulo / Ribeirao Preto
EPI_ISL_2344431	2020-12-09	2021-05-30	South America / Brazil / Parana / Curitiba
EPI_ISL_2344433	2020-08-29	2021-05-30	South America / Brazil / Rio Grande do Sul / Porto Alegre
EPI_ISL_2344435	2020-10-20	2021-05-30	South America / Brazil / Sao Paulo / Campinas
EPI_ISL_2344438	2020-12-01	2021-05-30	South America / Brazil / Distrito Federal / Brasilia
EPI_ISL_2344439	2020-12-04	2021-05-30	South America / Brazil / Sao Paulo / Sao Paulo
EPI_ISL_2344445	2020-10-21	2021-05-30	South America / Brazil / Distrito Federal / Brasilia
EPI_ISL_2344448	2020-10-21	2021-05-30	South America / Brazil / Sao Paulo / Sao Paulo
EPI_ISL_2344450	2020-09-17	2021-05-30	South America / Brazil / Parana / Curitiba
EPI_ISL_2344451	2020-12-01	2021-05-30	South America / Brazil / Parana / Curitiba
EPI_ISL_2344453	2020-12-10	2021-05-30	South America / Brazil / Sao Paulo / Campinas
EPI_ISL_2344454	2020-10-13	2021-05-30	South America / Brazil / Rio Grande do Sul / Porto Alegre
EPI_ISL_2344457	2020-11-26	2021-05-30	South America / Brazil / Parana / Curitiba
EPI_ISL_2344459	2021-01-21	2021-05-30	South America / Brazil / Sao Paulo / Sao Paulo
EPI_ISL_2344592	2021-03-29	2021-05-30	South America / Brazil / Sao Paulo
EPI_ISL_2344658	2021-03-29	2021-05-30	South America / Brazil / Sao Paulo
EPI_ISL_2344686	2021-03-28	2021-05-30	South America / Brazil / Sao Paulo
EPI_ISL_2344691	2021-03-31	2021-05-30	South America / Brazil / Sao Paulo
EPI_ISL_2345349	2021-03-21	2021-05-30	South America / Brazil / Sao Paulo
EPI_ISL_2345448	2021-03-20	2021-05-30	South America / Brazil / Sao Paulo
EPI_ISL_2345552	2021-03-22	2021-05-30	South America / Brazil / Sao Paulo
EPI_ISL_2345573	2021-03-22	2021-05-30	South America / Brazil / Sao Paulo
EPI_ISL_2345574	2021-03-22	2021-05-30	South America / Brazil / Sao Paulo
EPI_ISL_2345580	2021-03-23	2021-05-30	South America / Brazil / Sao Paulo
EPI_ISL_2345734	2021-04-27	2021-05-30	South America / Brazil / Sao Paulo
EPI_ISL_2346035	2021-04-08	2021-05-30	South America / Brazil / Sao Paulo
EPI_ISL_2346065	2021-03-02	2021-05-30	South America / Brazil / Sao Paulo
EPI_ISL_2346068	2021-03-03	2021-05-30	South America / Brazil / Sao Paulo
EPI_ISL_2399436	2021-02-17	2021-06-03	South America / Brazil / Rio Grande do Sul
EPI_ISL_2425442	2020-10-23	2021-06-05	South America / Brazil / Minas Gerais / Belo Horizonte
EPI_ISL_2425443	2021-01-06	2021-06-05	South America / Brazil / Sao Paulo / Sao Paulo
EPI_ISL_2443595	2020-09-24	2021-06-07	South America / Brazil / Rio de Janeiro / Rio de Janeiro
EPI_ISL_2466150	2020-11-01	2021-06-10	South America / Brazil / Rio Grande do Norte / Jucurutu
EPI_ISL_2466153	2020-10-01	2021-06-10	South America / Brazil / Rio Grande do Norte / Parnamirim
EPI_ISL_2466157	2020-10-01	2021-06-10	South America / Brazil / Rio Grande do Norte / Caico
EPI_ISL_2466161	2020-10-01	2021-06-10	South America / Brazil / Rio Grande do Norte / Ouro Branco
EPI_ISL_2466172	2020-08-01	2021-06-10	South America / Brazil / Rio Grande do Norte / Rafael Fernandes
EPI_ISL_2466176	2020-08-01	2021-06-10	South America / Brazil / Rio Grande do Norte / Parnamirim
EPI_ISL_2466186	2020-07-02	2021-06-10	South America / Brazil / Rio Grande do Norte / Açu
EPI_ISL_2466188	2020-07-02	2021-06-10	South America / Brazil / Rio Grande do Norte / Açu
EPI_ISL_2466189	2020-07-02	2021-06-10	South America / Brazil / Rio Grande do Norte / Jardim de Piranhas
EPI_ISL_2466229	2021-01-01	2021-06-10	South America / Brazil / Rio Grande do Norte / Jardim do Seridó
EPI_ISL_2488810	2021-02-12	2021-06-11	South America / Brazil / Maranhao
EPI_ISL_2491693	2020-07-05	2021-06-11	South America / Brazil / Bahia / Salvador
EPI_ISL_2536330	2021-02-22	2021-06-15	South America / Brazil / Paraiba / Joao pessoa
EPI_ISL_2536352	2021-02-02	2021-06-15	South America / Brazil / Paraiba / Joao pessoa
EPI_ISL_2544838	2021-01-16	2021-06-15	South America / Brazil / Sao Paulo / Sao Jose do Rio Preto
EPI_ISL_2544848	2021-01-16	2021-06-15	South America / Brazil / Sao Paulo / Sao Jose do Rio Preto
EPI_ISL_2544849	2021-01-16	2021-06-15	South America / Brazil / Sao Paulo / Sao Jose do Rio Preto
EPI_ISL_2544851	2021-01-16	2021-06-15	South America / Brazil / Sao Paulo / Sao Jose do Rio Preto
EPI_ISL_2544857	2021-01-18	2021-06-15	South America / Brazil / Sao Paulo / Balsamo
EPI_ISL_2544858	2021-01-18	2021-06-15	South America / Brazil / Sao Paulo / Balsamo
EPI_ISL_2544862	2021-01-26	2021-06-15	South America / Brazil / Sao Paulo / Mirassol
EPI_ISL_2544873	2021-01-26	2021-06-15	South America / Brazil / Sao Paulo / Ipigua
EPI_ISL_2544879	2020-11-16	2021-06-15	South America / Brazil / Sao Paulo / Sao Jose do Rio Preto
EPI_ISL_2544880	2020-11-16	2021-06-15	South America / Brazil / Sao Paulo / Sao Jose do Rio Preto
EPI_ISL_2544894	2020-11-24	2021-06-15	South America / Brazil / Sao Paulo / Monte Aprazivel
EPI_ISL_2544895	2020-11-24	2021-06-15	South America / Brazil / Sao Paulo / Sao Jose do Rio Preto
EPI_ISL_2557400	2020-10-17	2021-06-16	South America / Brazil / Rio de Janeiro / Rio de Janeiro
EPI_ISL_2603472	2020-12-28	2021-06-18	South America / Brazil / Rio de Janeiro / Rio de Janeiro
EPI_ISL_2603477	2020-08-03	2021-06-18	South America / Brazil / Rio de Janeiro / Rio de Janeiro
EPI_ISL_2603487	2020-12-28	2021-06-18	South America / Brazil / Rio de Janeiro / Rio de Janeiro
EPI_ISL_2603499	2020-10-22	2021-06-18	South America / Brazil / Rio de Janeiro / Rio de Janeiro
EPI_ISL_2612324	2021-01-24	2021-06-18	South America / Brazil / Acre / RIO BRANCO
EPI_ISL_2612328	2021-02-09	2021-06-18	South America / Brazil / Acre / RIO BRANCO
EPI_ISL_2612348	2021-01-05	2021-06-18	South America / Brazil / Acre / RIO BRANCO
EPI_ISL_2612349	2021-01-08	2021-06-18	South America / Brazil / Acre / RIO BRANCO
EPI_ISL_2612353	2021-01-08	2021-06-18	South America / Brazil / Acre / RIO BRANCO
EPI_ISL_2612355	2021-01-15	2021-06-18	South America / Brazil / Acre / RIO BRANCO
EPI_ISL_2612361	2021-01-23	2021-06-18	South America / Brazil / Acre / RIO BRANCO
EPI_ISL_2612364	2021-01-27	2021-06-18	South America / Brazil / Acre / RIO BRANCO
EPI_ISL_2612393	2021-01-11	2021-06-18	South America / Brazil / Acre / PLACIDO DE CASTRO
EPI_ISL_2612394	2021-01-11	2021-06-18	South America / Brazil / Acre / PLACIDO DE CASTRO
EPI_ISL_2614072	2021-02-04	2021-06-18	South America / Brazil / Rio de Janeiro / RIO DE JANEIRO
EPI_ISL_2614095	2020-10-21	2021-06-18	South America / Brazil / Rio de Janeiro / RIO DE JANEIRO
EPI_ISL_2614103	2020-11-11	2021-06-18	South America / Brazil / Rio de Janeiro / RIO DE JANEIRO
EPI_ISL_2614104	2020-11-11	2021-06-18	South America / Brazil / Rio de Janeiro / RIO DE JANEIRO
EPI_ISL_2614144	2021-01-05	2021-06-18	South America / Brazil / Rio de Janeiro / RIO DE JANEIRO
EPI_ISL_2614156	2021-01-08	2021-06-18	South America / Brazil / Rio de Janeiro / RIO DE JANEIRO
EPI_ISL_2614160	2021-01-11	2021-06-18	South America / Brazil / Rio de Janeiro / RIO DE JANEIRO
EPI_ISL_2614169	2021-01-18	2021-06-18	South America / Brazil / Rio de Janeiro / RIO DE JANEIRO
EPI_ISL_2614181	2021-01-19	2021-06-18	South America / Brazil / Rio de Janeiro / RIO DE JANEIRO
EPI_ISL_2614351	2020-10-05	2021-06-18	South America / Brazil / Rio de Janeiro / SAO FIDELIS
EPI_ISL_2614514	2020-12-25	2021-06-18	South America / Brazil / Sao Paulo / Sao Paulo
EPI_ISL_2614516	2020-12-24	2021-06-18	South America / Brazil / Sao Paulo / Sao Paulo
EPI_ISL_2614517	2020-12-23	2021-06-18	South America / Brazil / Sao Paulo / Americana
EPI_ISL_2617626	2020-10-15	2021-06-19	South America / Brazil / Goias / Aparecida de Goiania
EPI_ISL_2629608	2020-12-11	2021-06-22	South America / Brazil / Rio de Janeiro / Rio de Janeiro
EPI_ISL_2629624	2020-12-30	2021-06-22	South America / Brazil / Rio de Janeiro / Rio de Janeiro
EPI_ISL_2629634	2020-12-18	2021-06-22	South America / Brazil / Rio de Janeiro / Rio de Janeiro
EPI_ISL_2645420	2020-10-07	2021-06-22	South America / Brazil / Minas Gerais / PALMA
EPI_ISL_2645606	2021-01-15	2021-06-22	South America / Brazil / Espirito Santo / AFONSO CLAUDIO
EPI_ISL_2645613	2021-01-15	2021-06-22	South America / Brazil / Espirito Santo / IBITIRAMA
EPI_ISL_2645614	2021-01-15	2021-06-22	South America / Brazil / Espirito Santo / ALEGRE
EPI_ISL_2645626	2021-01-25	2021-06-22	South America / Brazil / Espirito Santo / SERRA
EPI_ISL_2645627	2021-02-03	2021-06-22	South America / Brazil / Espirito Santo / SERRA
EPI_ISL_2645633	2021-02-03	2021-06-22	South America / Brazil / Espirito Santo / VILA VELHA
EPI_ISL_2645637	2020-05-20	2021-06-22	South America / Brazil / Alagoas / MACEIO
EPI_ISL_2645638	2020-04-22	2021-06-22	South America / Brazil / Alagoas / MACEIO
EPI_ISL_2645656	2021-01-25	2021-06-22	South America / Brazil / Alagoas / CAPELA
EPI_ISL_2645685	2021-02-03	2021-06-22	South America / Brazil / Alagoas / VICOSA
EPI_ISL_2645688	2021-02-11	2021-06-22	South America / Brazil / Alagoas / MACEIO
EPI_ISL_2645695	2021-02-11	2021-06-22	South America / Brazil / Alagoas / MACEIO
EPI_ISL_2645843	2021-02-22	2021-06-22	South America / Brazil / Para / ALTAMIRA
EPI_ISL_2645855	2021-01-12	2021-06-22	South America / Brazil / Para / MONTE ALEGRE
EPI_ISL_2645860	2021-01-11	2021-06-22	South America / Brazil / Para / MONTE ALEGRE
EPI_ISL_2645861	2021-01-12	2021-06-22	South America / Brazil / Para / MONTE ALEGRE
EPI_ISL_2645904	2021-01-12	2021-06-22	South America / Brazil / Para / SANTAREM
EPI_ISL_2660459	2021-01-29	2021-06-24	South America / Brazil / Minas Gerais / MURIAE
EPI_ISL_2660473	2021-01-21	2021-06-24	South America / Brazil / Minas Gerais / BELO ORIENTE
EPI_ISL_2660476	2021-01-21	2021-06-24	South America / Brazil / Minas Gerais / SETE LAGOAS
EPI_ISL_2660493	2021-02-15	2021-06-24	South America / Brazil / Minas Gerais / MURIAE
EPI_ISL_2660496	2021-02-15	2021-06-24	South America / Brazil / Minas Gerais / SAO LOURENCO
EPI_ISL_2660498	2021-02-15	2021-06-24	South America / Brazil / Minas Gerais / CARATINGA
EPI_ISL_2660600	2021-02-24	2021-06-24	South America / Brazil / Sergipe / ARACAJU
EPI_ISL_2660637	2021-02-24	2021-06-24	South America / Brazil / Sergipe / ARACAJU
EPI_ISL_2660638	2021-02-26	2021-06-24	South America / Brazil / Sergipe / ITAPORANGA D''AJUDA
EPI_ISL_2660663	2021-01-08	2021-06-24	South America / Brazil / Sergipe / ARACAJU
EPI_ISL_2660664	2021-01-08	2021-06-24	South America / Brazil / Sergipe / ARACAJU
EPI_ISL_2660689	2020-08-18	2021-06-24	South America / Brazil / Sergipe / BARRA DOS COQUEIROS
EPI_ISL_2660690	2020-08-14	2021-06-24	South America / Brazil / Sergipe / BARRA DOS COQUEIROS
EPI_ISL_2661758	2021-03-08	2021-06-24	South America / Brazil / Rio Grande do Sul / TEUTONIA
EPI_ISL_2661782	2021-01-01	2021-06-24	South America / Brazil / Rio Grande do Sul / PORTO ALEGRE
EPI_ISL_2661786	2021-01-04	2021-06-24	South America / Brazil / Rio Grande do Sul / PASSO FUNDO
EPI_ISL_2661788	2021-01-06	2021-06-24	South America / Brazil / Rio Grande do Sul / SANTA ROSA
EPI_ISL_2661795	2021-01-05	2021-06-24	South America / Brazil / Rio Grande do Sul / URUGUAIANA
EPI_ISL_2661797	2020-10-07	2021-06-24	South America / Brazil / Rio Grande do Sul
EPI_ISL_2661798	2020-10-09	2021-06-24	South America / Brazil / Rio Grande do Sul / PORTO ALEGRE
EPI_ISL_2661799	2020-12-03	2021-06-24	South America / Brazil / Rio Grande do Sul / PELOTAS
EPI_ISL_2661879	2020-11-21	2021-06-24	South America / Brazil / Ceara / Fortaleza
EPI_ISL_2661883	2020-11-27	2021-06-24	South America / Brazil / Ceara / Fortaleza
EPI_ISL_2661885	2020-11-29	2021-06-24	South America / Brazil / Ceara / Fortaleza
EPI_ISL_2661893	2020-12-26	2021-06-24	South America / Brazil / Ceara / Pacajus
EPI_ISL_2661894	2020-12-26	2021-06-24	South America / Brazil / Ceara / Fortaleza
EPI_ISL_2661903	2020-12-29	2021-06-24	South America / Brazil / Ceara / Fortaleza
EPI_ISL_2663256	2020-09-08	2021-06-24	South America / Brazil / Bahia / Salvador
EPI_ISL_2663286	2021-03-04	2021-06-24	South America / Brazil / Bahia / Cachoeira
EPI_ISL_2677085	2021-02-10	2021-06-25	South America / Brazil / Santa Catarina / Videira
EPI_ISL_2677218	2021-01-10	2021-06-25	South America / Brazil / Santa Catarina
EPI_ISL_2677244	2021-01-05	2021-06-25	South America / Brazil / Santa Catarina / Florianopolis
EPI_ISL_2677255	2020-12-26	2021-06-25	South America / Brazil / Santa Catarina / Florianopolis
EPI_ISL_2677271	2020-12-30	2021-06-25	South America / Brazil / Santa Catarina / Florianopolis
EPI_ISL_2677274	2020-12-27	2021-06-25	South America / Brazil / Santa Catarina / Florianopolis
EPI_ISL_2677275	2020-12-31	2021-06-25	South America / Brazil / Santa Catarina / Florianopolis
EPI_ISL_2677285	2021-01-13	2021-06-25	South America / Brazil / Santa Catarina / Florianopolis
EPI_ISL_2677289	2021-01-12	2021-06-25	South America / Brazil / Santa Catarina / Florianopolis
EPI_ISL_2677291	2021-01-11	2021-06-25	South America / Brazil / Santa Catarina / Florianopolis
EPI_ISL_2677292	2021-01-12	2021-06-25	South America / Brazil / Santa Catarina / Florianopolis
EPI_ISL_2677294	2020-12-22	2021-06-25	South America / Brazil / Santa Catarina / Florianopolis
EPI_ISL_2677299	2020-12-29	2021-06-25	South America / Brazil / Santa Catarina / Florianopolis
EPI_ISL_2691099	2021-03-10	2021-06-25	South America / Brazil / Sao Paulo / Santa Cruz do Rio Pardo
EPI_ISL_2731459	2020-04-14	2021-06-30	South America / Brazil / Parana / Londrina
EPI_ISL_2731460	2020-08-05	2021-06-30	South America / Brazil / Parana / Maringa
EPI_ISL_2731461	2020-07-19	2021-06-30	South America / Brazil / Parana / Maringa
EPI_ISL_2731462	2020-06-13	2021-06-30	South America / Brazil / Parana / Paranavai
EPI_ISL_2731463	2020-06-09	2021-06-30	South America / Brazil / Parana / Paranavai
EPI_ISL_2731464	2020-06-12	2021-06-30	South America / Brazil / Parana / Ponta Grossa
EPI_ISL_2731465	2020-06-03	2021-06-30	South America / Brazil / Parana / Ponta Grossa
EPI_ISL_2731467	2020-08-04	2021-06-30	South America / Brazil / Parana / Umuarama
EPI_ISL_2731471	2020-04-20	2021-06-30	South America / Brazil / Rio de Janeiro / Rio de Janeiro
EPI_ISL_2731477	2020-07-30	2021-06-30	South America / Brazil / Rio de Janeiro / Rio de Janeiro
EPI_ISL_2731479	2020-08-04	2021-06-30	South America / Brazil / Rio de Janeiro / Rio de Janeiro
EPI_ISL_2731484	2020-08-07	2021-06-30	South America / Brazil / Rio de Janeiro / Rio de Janeiro
EPI_ISL_2731485	2020-08-11	2021-06-30	South America / Brazil / Rio de Janeiro / Rio de Janeiro
EPI_ISL_2731489	2020-08-25	2021-06-30	South America / Brazil / Rio de Janeiro / Rio de Janeiro
EPI_ISL_2731490	2020-08-25	2021-06-30	South America / Brazil / Rio de Janeiro / Rio de Janeiro
EPI_ISL_2731493	2020-08-29	2021-06-30	South America / Brazil / Rio de Janeiro / Rio de Janeiro
EPI_ISL_2731496	2020-08-31	2021-06-30	South America / Brazil / Rio de Janeiro / Rio de Janeiro
EPI_ISL_2731497	2020-09-02	2021-06-30	South America / Brazil / Rio de Janeiro / Rio de Janeiro
EPI_ISL_2731500	2020-09-15	2021-06-30	South America / Brazil / Rio de Janeiro / Rio de Janeiro
EPI_ISL_2731502	2020-09-22	2021-06-30	South America / Brazil / Rio de Janeiro / Rio de Janeiro
EPI_ISL_2731503	2020-09-24	2021-06-30	South America / Brazil / Rio de Janeiro / Rio de Janeiro
EPI_ISL_2731505	2020-09-29	2021-06-30	South America / Brazil / Rio de Janeiro / Rio de Janeiro
EPI_ISL_2731678	2020-08-10	2021-06-30	South America / Brazil / Sergipe / Aracaju
EPI_ISL_2756442	2021-02-20	2021-06-30	South America / Brazil / Tocantins / Palmas
EPI_ISL_2756452	2021-01-24	2021-06-30	South America / Brazil / Tocantins / Palmas
EPI_ISL_2758653	2020-10-20	2021-07-01	South America / Brazil / Parana / Londrina
EPI_ISL_2758655	2020-10-23	2021-07-01	South America / Brazil / Parana / Londrina
EPI_ISL_2758659	2020-10-28	2021-07-01	South America / Brazil / Parana / Londrina
EPI_ISL_2758660	2020-10-30	2021-07-01	South America / Brazil / Parana / Londrina
EPI_ISL_2758663	2020-07-13	2021-07-01	South America / Brazil / Parana / Londrina
EPI_ISL_2758664	2020-11-03	2021-07-01	South America / Brazil / Parana / Londrina
EPI_ISL_2758665	2020-11-04	2021-07-01	South America / Brazil / Parana / Londrina
EPI_ISL_2758666	2020-11-05	2021-07-01	South America / Brazil / Parana / Londrina
EPI_ISL_2758667	2020-06-11	2021-07-01	South America / Brazil / Parana / Londrina
EPI_ISL_2758668	2020-07-23	2021-07-01	South America / Brazil / Parana / Guarapuava
EPI_ISL_2758669	2020-10-16	2021-07-01	South America / Brazil / Parana / Guarapuava
EPI_ISL_2758671	2020-10-09	2021-07-01	South America / Brazil / Parana / Guarapuava
EPI_ISL_2758672	2020-10-16	2021-07-01	South America / Brazil / Parana / Guarapuava
EPI_ISL_2758675	2020-11-13	2021-07-01	South America / Brazil / Parana / Curitiba
EPI_ISL_2758680	2020-06-22	2021-07-01	South America / Brazil / Parana / Cambe
EPI_ISL_2758689	2020-07-11	2021-07-01	South America / Brazil / Parana / Londrina
EPI_ISL_2758690	2020-08-01	2021-07-01	South America / Brazil / Parana / Londrina
EPI_ISL_2758691	2020-07-10	2021-07-01	South America / Brazil / Parana / Londrina
EPI_ISL_2758697	2020-07-10	2021-07-01	South America / Brazil / Parana / Londrina
EPI_ISL_2758699	2021-01-07	2021-07-01	South America / Brazil / Parana / Curitiba
EPI_ISL_2758700	2021-01-08	2021-07-01	South America / Brazil / Parana / Curitiba
EPI_ISL_2758702	2021-01-08	2021-07-01	South America / Brazil / Parana / Curitiba
EPI_ISL_2758703	2021-01-08	2021-07-01	South America / Brazil / Parana / Curitiba
EPI_ISL_2758704	2021-01-19	2021-07-01	South America / Brazil / Parana / Curitiba
EPI_ISL_2758708	2021-01-19	2021-07-01	South America / Brazil / Parana / Curitiba
EPI_ISL_2758712	2021-01-06	2021-07-01	South America / Brazil / Parana / Curitiba
EPI_ISL_2758715	2021-02-12	2021-07-01	South America / Brazil / Parana / Londrina
EPI_ISL_2758721	2020-10-06	2021-07-01	South America / Brazil / Parana / Londrina
EPI_ISL_2758731	2021-02-03	2021-07-01	South America / Brazil / Parana / Londrina
EPI_ISL_2758738	2021-02-08	2021-07-01	South America / Brazil / Parana / Cambe
EPI_ISL_2758751	2020-06-30	2021-07-01	South America / Brazil / Parana / Cambe
EPI_ISL_2758753	2020-08-05	2021-07-01	South America / Brazil / Parana / Cambe
EPI_ISL_2758755	2020-07-08	2021-07-01	South America / Brazil / Parana / Cambe
EPI_ISL_2758766	2020-07-08	2021-07-01	South America / Brazil / Parana / Londrina
EPI_ISL_2758767	2020-10-13	2021-07-01	South America / Brazil / Parana / Curitiba
EPI_ISL_2758768	2020-10-10	2021-07-01	South America / Brazil / Parana / Curitiba
EPI_ISL_2758769	2020-08-19	2021-07-01	South America / Brazil / Parana / Curitiba
EPI_ISL_2758806	2020-10-17	2021-07-01	South America / Brazil / Parana / Guarapuava
EPI_ISL_2775416	2021-03-06	2021-07-02	South America / Brazil / Parana
EPI_ISL_2775424	2020-06-12	2021-07-02	South America / Brazil / Parana
EPI_ISL_2775425	2020-06-13	2021-07-02	South America / Brazil / Parana
EPI_ISL_2775437	2020-06-03	2021-07-02	South America / Brazil / Parana
EPI_ISL_2775444	2020-06-09	2021-07-02	South America / Brazil / Parana
EPI_ISL_2775452	2020-04-08	2021-07-02	South America / Brazil / Parana
EPI_ISL_2775454	2020-04-09	2021-07-02	South America / Brazil / Parana
EPI_ISL_2775455	2020-04-08	2021-07-02	South America / Brazil / Parana
EPI_ISL_2775456	2020-04-14	2021-07-02	South America / Brazil / Parana
EPI_ISL_2775458	2020-04-14	2021-07-02	South America / Brazil / Parana
EPI_ISL_2775463	2020-05-14	2021-07-02	South America / Brazil / Parana
EPI_ISL_2775466	2020-06-12	2021-07-02	South America / Brazil / Parana
EPI_ISL_2775469	2020-06-15	2021-07-02	South America / Brazil / Parana
EPI_ISL_2775470	2020-06-15	2021-07-02	South America / Brazil / Parana
EPI_ISL_2775472	2020-06-28	2021-07-02	South America / Brazil / Parana
EPI_ISL_2775473	2020-06-26	2021-07-02	South America / Brazil / Parana
EPI_ISL_2775474	2020-07-19	2021-07-02	South America / Brazil / Parana
EPI_ISL_2775476	2020-07-21	2021-07-02	South America / Brazil / Parana
EPI_ISL_2775477	2020-07-23	2021-07-02	South America / Brazil / Parana
EPI_ISL_2775478	2020-07-22	2021-07-02	South America / Brazil / Parana
EPI_ISL_2775479	2020-07-22	2021-07-02	South America / Brazil / Parana
EPI_ISL_2775480	2020-08-04	2021-07-02	South America / Brazil / Parana
EPI_ISL_2775481	2020-08-17	2021-07-02	South America / Brazil / Parana
EPI_ISL_2775485	2020-12-29	2021-07-02	South America / Brazil / Parana
EPI_ISL_2775487	2020-12-30	2021-07-02	South America / Brazil / Parana
EPI_ISL_2775492	2020-12-20	2021-07-02	South America / Brazil / Parana
EPI_ISL_2777360	2020-11-12	2021-07-02	South America / Brazil / Amazonas / Manaus
EPI_ISL_2777371	2020-12-03	2021-07-02	South America / Brazil / Amazonas / Manaus
EPI_ISL_2777387	2020-12-23	2021-07-02	South America / Brazil / Amazonas / Manaus
EPI_ISL_2777390	2020-12-22	2021-07-02	South America / Brazil / Amazonas / Manaus
EPI_ISL_2777391	2020-12-22	2021-07-02	South America / Brazil / Amazonas / Manaus
EPI_ISL_2777392	2020-12-22	2021-07-02	South America / Brazil / Amazonas / Manaus
EPI_ISL_2777394	2020-12-23	2021-07-02	South America / Brazil / Amazonas / Manaus
EPI_ISL_2821285	2020-06-01	2021-07-05	South America / Brazil / Pernambuco / Recife
EPI_ISL_2821287	2020-06-23	2021-07-05	South America / Brazil / Pernambuco / Petrolina
EPI_ISL_2821291	2020-07-27	2021-07-05	South America / Brazil / Pernambuco / Cedro
EPI_ISL_2821293	2020-07-27	2021-07-05	South America / Brazil / Pernambuco / Serrita
EPI_ISL_2821298	2020-07-30	2021-07-05	South America / Brazil / Pernambuco / Bom Jardim
EPI_ISL_2821305	2020-08-02	2021-07-05	South America / Brazil / Pernambuco / Petrolina
EPI_ISL_2821311	2020-08-06	2021-07-05	South America / Brazil / Pernambuco / Cabrobo
EPI_ISL_2821316	2020-08-10	2021-07-05	South America / Brazil / Pernambuco / Salgueiro
EPI_ISL_2821317	2020-08-10	2021-07-05	South America / Brazil / Pernambuco / Salgueiro
EPI_ISL_2821318	2020-08-13	2021-07-05	South America / Brazil / Pernambuco / Trindade
EPI_ISL_2821320	2020-08-14	2021-07-05	South America / Brazil / Pernambuco / Granito
EPI_ISL_2821321	2020-08-14	2021-07-05	South America / Brazil / Pernambuco / Ouricuri
EPI_ISL_2821323	2020-08-19	2021-07-05	South America / Brazil / Pernambuco / Tamandare
EPI_ISL_2821324	2020-08-18	2021-07-05	South America / Brazil / Pernambuco / Salgueiro
EPI_ISL_2821325	2020-08-18	2021-07-05	South America / Brazil / Pernambuco / Salgueiro
EPI_ISL_416036	2020-03-05	2020-03-20	South America / Brazil / São Paulo / São Paulo
EPI_ISL_427292	2020-03-18	2020-04-18	South America / Brazil / Alagoas / Maceio
EPI_ISL_456088	2020-04-06	2020-06-01	South America / Brazil / Rio de Janeiro / Itaborai
EPI_ISL_467356	2020-04-24	2020-06-12	South America / Brazil / Rio de Janeiro
EPI_ISL_467359	2020-04-24	2020-06-12	South America / Brazil / Rio de Janeiro
EPI_ISL_467366	2020-04-27	2020-06-12	South America / Brazil / Rio de Janeiro
EPI_ISL_471647	2020-04-30	2020-06-22	South America / Brazil / São Paulo / Barueri
EPI_ISL_471648	2020-04-30	2020-06-22	South America / Brazil / São Paulo / Itapecerica da Serra
EPI_ISL_476282	2020-03-28	2020-06-25	South America / Brazil / Paraná
EPI_ISL_476341	2020-04-18	2020-06-25	South America / Brazil / São Paulo
EPI_ISL_476373	2020-04-01	2020-06-25	South America / Brazil / São Paulo
EPI_ISL_476395	2020-04-18	2020-06-25	South America / Brazil / São Paulo
EPI_ISL_476398	2020-04-18	2020-06-25	South America / Brazil / São Paulo
EPI_ISL_476445	2020-03-23	2020-06-25	South America / Brazil / São Paulo
EPI_ISL_476446	2020-03-24	2020-06-25	South America / Brazil / São Paulo
EPI_ISL_476469	2020-03-24	2020-06-25	South America / Brazil / São Paulo
EPI_ISL_500483	2020-04-08	2020-07-28	South America / Brazil / Pernambuco / Recife
EPI_ISL_502875	2020-06-24	2020-07-31	South America / Brazil / Pernambuco / Recife
EPI_ISL_513514	2020-04-08	2020-08-13	South America / Brazil / Rio de Janeiro
EPI_ISL_513532	2020-04-16	2020-08-13	South America / Brazil / Rio de Janeiro
EPI_ISL_513546	2020-04-17	2020-08-13	South America / Brazil / Rio de Janeiro
EPI_ISL_513557	2020-04-22	2020-08-13	South America / Brazil / Rio de Janeiro
EPI_ISL_513578	2020-05-04	2020-08-13	South America / Brazil / Rio de Janeiro
EPI_ISL_515520	2020-03-30	2020-08-19	South America / Brazil / São Paulo / São Paulo
EPI_ISL_515524	2020-04-01	2020-08-19	South America / Brazil / São Paulo / São Paulo
EPI_ISL_515529	2020-03-24	2020-08-19	South America / Brazil / São Paulo / São Paulo
EPI_ISL_523955	2020-04-02	2020-08-27	South America / Brazil / São Paulo / São Paulo
EPI_ISL_523957	2020-04-04	2020-08-27	South America / Brazil / São Paulo / São Paulo
EPI_ISL_523958	2020-04-15	2020-08-27	South America / Brazil / São Paulo / São Paulo
EPI_ISL_523965	2020-03-19	2020-08-27	South America / Brazil / São Paulo / São Paulo
EPI_ISL_523969	2020-03-31	2020-08-27	South America / Brazil / São Paulo / São Paulo
EPI_ISL_523970	2020-04-02	2020-08-27	South America / Brazil / São Paulo / São Paulo
EPI_ISL_523971	2020-03-25	2020-08-27	South America / Brazil / São Paulo / São Paulo
EPI_ISL_523974	2020-04-02	2020-08-27	South America / Brazil / São Paulo / São Paulo
EPI_ISL_523975	2020-04-03	2020-08-27	South America / Brazil / São Paulo / São Paulo
EPI_ISL_523977	2020-04-10	2020-08-27	South America / Brazil / São Paulo / São Paulo
EPI_ISL_523978	2020-04-10	2020-08-27	South America / Brazil / São Paulo / São Paulo
EPI_ISL_523980	2020-04-02	2020-08-27	South America / Brazil / São Paulo / São Paulo
EPI_ISL_523981	2020-04-10	2020-08-27	South America / Brazil / São Paulo / São Paulo
EPI_ISL_523982	2020-03-25	2020-08-27	South America / Brazil / São Paulo / São Paulo
EPI_ISL_523983	2020-04-16	2020-08-27	South America / Brazil / São Paulo / São Paulo
EPI_ISL_523984	2020-04-19	2020-08-27	South America / Brazil / São Paulo / São Paulo
EPI_ISL_523985	2020-04-18	2020-08-27	South America / Brazil / São Paulo / São Paulo
EPI_ISL_523986	2020-04-23	2020-08-27	South America / Brazil / São Paulo / São Paulo
EPI_ISL_523988	2020-04-21	2020-08-27	South America / Brazil / São Paulo / São Paulo
EPI_ISL_523989	2020-04-20	2020-08-27	South America / Brazil / São Paulo / São Paulo
EPI_ISL_523990	2020-04-19	2020-08-27	South America / Brazil / São Paulo / São Paulo
EPI_ISL_524462	2020-03-17	2020-08-28	South America / Brazil / São Paulo / São Paulo
EPI_ISL_524463	2020-03-20	2020-08-28	South America / Brazil / São Paulo / São Paulo
EPI_ISL_524464	2020-03-21	2020-08-28	South America / Brazil / São Paulo / Santa Isabel
EPI_ISL_524465	2020-04-17	2020-08-28	South America / Brazil / São Paulo / São Paulo
EPI_ISL_524466	2020-04-22	2020-08-28	South America / Brazil / São Paulo / São Paulo
EPI_ISL_524468	2020-05-01	2020-08-28	South America / Brazil / São Paulo / São Paulo
EPI_ISL_524469	2020-05-05	2020-08-28	South America / Brazil / São Paulo / São Paulo
EPI_ISL_524783	2020-04-28	2020-08-28	South America / Brazil / Para
EPI_ISL_524785	2020-05-05	2020-08-28	South America / Brazil / Para
EPI_ISL_524786	2020-05-01	2020-08-28	South America / Brazil / Para
EPI_ISL_524787	2020-04-15	2020-08-28	South America / Brazil / Para
EPI_ISL_527856	2020-04-16	2020-09-05	South America / Brazil / São Paulo / São Paulo
EPI_ISL_527857	2020-04-17	2020-09-05	South America / Brazil / São Paulo / Itariri
EPI_ISL_527859	2020-04-21	2020-09-05	South America / Brazil / São Paulo / São Paulo
EPI_ISL_527860	2020-04-17	2020-09-05	South America / Brazil / São Paulo / São Paulo
EPI_ISL_527861	2020-04-20	2020-09-05	South America / Brazil / São Paulo / Campinas
EPI_ISL_527862	2020-03-30	2020-09-05	South America / Brazil / São Paulo / Guarulhos
EPI_ISL_527863	2020-04-12	2020-09-05	South America / Brazil / São Paulo / São Paulo
EPI_ISL_527865	2020-04-22	2020-09-05	South America / Brazil / São Paulo / São Paulo
EPI_ISL_527866	2020-04-21	2020-09-05	South America / Brazil / São Paulo / São Paulo
EPI_ISL_527868	2020-04-17	2020-09-05	South America / Brazil / São Paulo / São Paulo
EPI_ISL_527870	2020-04-26	2020-09-05	South America / Brazil / São Paulo / Campinas
EPI_ISL_534311	2020-04-27	2020-09-13	South America / Brazil / São Paulo / São Paulo
EPI_ISL_534314	2020-05-04	2020-09-13	South America / Brazil / São Paulo / São Paulo
EPI_ISL_534316	2020-05-02	2020-09-13	South America / Brazil / São Paulo
EPI_ISL_534317	2020-05-05	2020-09-13	South America / Brazil / São Paulo / Jandira
EPI_ISL_534318	2020-05-03	2020-09-13	South America / Brazil / São Paulo / Osasco
EPI_ISL_534319	2020-05-06	2020-09-13	South America / Brazil / São Paulo / São Paulo
EPI_ISL_534320	2020-05-05	2020-09-13	South America / Brazil / São Paulo / São Paulo
EPI_ISL_534321	2020-05-07	2020-09-13	South America / Brazil / São Paulo / Barueri
EPI_ISL_534322	2020-04-24	2020-09-13	South America / Brazil / São Paulo / São Paulo
EPI_ISL_534326	2020-05-01	2020-09-13	South America / Brazil / São Paulo / Cotia
EPI_ISL_541343	2020-03-20	2020-09-22	South America / Brazil / Parana / Maringa
EPI_ISL_541344	2020-03-19	2020-09-22	South America / Brazil / Parana / Vere
EPI_ISL_541354	2020-04-07	2020-09-22	South America / Brazil / Rio de Janeiro / Niteroi
EPI_ISL_541355	2020-04-13	2020-09-22	South America / Brazil / Rio de Janeiro / Rio de Janeiro
EPI_ISL_541359	2020-04-20	2020-09-22	South America / Brazil / Rio de Janeiro / Rio de Janeiro
EPI_ISL_541372	2020-03-27	2020-09-22	South America / Brazil / Sergipe / Aracaju
EPI_ISL_541386	2020-04-24	2020-09-22	South America / Brazil / Sergipe / Aracaju
EPI_ISL_547573	2020-06-01	2020-09-24	South America / Brazil / São Paulo / Cajamar
EPI_ISL_547575	2020-06-16	2020-09-24	South America / Brazil / São Paulo / Jundiai
EPI_ISL_547576	2020-06-23	2020-09-24	South America / Brazil / São Paulo / Birigui
EPI_ISL_547579	2020-07-07	2020-09-24	South America / Brazil / São Paulo / Araçatuba
EPI_ISL_583500	2020-06-29	2020-10-17	South America / Brazil / São Paulo / Presidente Venceslau
EPI_ISL_583501	2020-07-08	2020-10-17	South America / Brazil / São Paulo / São Paulo
EPI_ISL_583502	2020-06-21	2020-10-17	South America / Brazil / São Paulo / Guaruja
EPI_ISL_583503	2020-06-22	2020-10-17	South America / Brazil / São Paulo / Caieiras
EPI_ISL_583504	2020-06-20	2020-10-17	South America / Brazil / São Paulo / Caraguatatuba
EPI_ISL_583505	2020-06-26	2020-10-17	South America / Brazil / São Paulo / Caraguatatuba
EPI_ISL_603021	2020-07-15	2020-10-29	South America / Brazil / São Paulo / Osasco
EPI_ISL_603023	2020-06-07	2020-10-29	South America / Brazil / São Paulo / Campinas
EPI_ISL_603024	2020-06-20	2020-10-29	South America / Brazil / São Paulo / Aracatuba
EPI_ISL_603028	2020-06-30	2020-10-29	South America / Brazil / Sao Paulo / Santos
EPI_ISL_603030	2020-07-11	2020-10-29	South America / Brazil / São Paulo / Presidente Epitacio
EPI_ISL_603033	2020-07-13	2020-10-29	South America / Brazil / São Paulo / Sao Bernardo do Campo
EPI_ISL_603034	2020-07-11	2020-10-29	South America / Brazil / São Paulo / Diadema
EPI_ISL_603035	2020-07-10	2020-10-29	South America / Brazil / São Paulo / Birigui
EPI_ISL_603036	2020-07-10	2020-10-29	South America / Brazil / São Paulo / Santo Andre
EPI_ISL_603037	2020-07-20	2020-10-29	South America / Brazil / São Paulo / São Paulo
EPI_ISL_603038	2020-07-20	2020-10-29	South America / Brazil / São Paulo / Aracatuba
EPI_ISL_623130	2020-04-22	2020-11-06	South America / Brazil / Rio de Janeiro
EPI_ISL_672748	2020-04-15	2020-12-04	South America / Brazil / São Paulo
EPI_ISL_693195	2020-03-20	2020-12-10	South America / Brazil / São Paulo / São Paulo
EPI_ISL_693196	2020-05-02	2020-12-10	South America / Brazil / São Paulo / São Paulo
EPI_ISL_693198	2020-05-04	2020-12-10	South America / Brazil / São Paulo / São Paulo
EPI_ISL_693199	2020-05-20	2020-12-10	South America / Brazil / São Paulo / São Paulo
EPI_ISL_693200	2020-04-29	2020-12-10	South America / Brazil / São Paulo / Mairipora
EPI_ISL_693201	2020-04-01	2020-12-10	South America / Brazil / São Paulo / São Paulo
EPI_ISL_693202	2020-04-01	2020-12-10	South America / Brazil / São Paulo / São Paulo
EPI_ISL_693203	2020-04-21	2020-12-10	South America / Brazil / São Paulo / São Paulo
EPI_ISL_693204	2020-06-22	2020-12-10	South America / Brazil / São Paulo / Osasco
EPI_ISL_693205	2020-06-22	2020-12-10	South America / Brazil / São Paulo / Taruma
EPI_ISL_693206	2020-06-21	2020-12-10	South America / Brazil / São Paulo / Campinas
EPI_ISL_693207	2020-06-24	2020-12-10	South America / Brazil / São Paulo / Sumare
EPI_ISL_693208	2020-07-01	2020-12-10	South America / Brazil / São Paulo / Osasco
EPI_ISL_693209	2020-07-01	2020-12-10	South America / Brazil / São Paulo / Osasco
EPI_ISL_693210	2020-07-06	2020-12-10	South America / Brazil / São Paulo / Osasco
EPI_ISL_693211	2020-07-06	2020-12-10	South America / Brazil / São Paulo / Cunha
EPI_ISL_693212	2020-07-06	2020-12-10	South America / Brazil / São Paulo / Braganca Paulista
EPI_ISL_693214	2020-07-19	2020-12-10	South America / Brazil / São Paulo / Sao Sebastiao
EPI_ISL_693215	2020-07-06	2020-12-10	South America / Brazil / São Paulo / Limeira
EPI_ISL_693216	2020-07-05	2020-12-10	South America / Brazil / São Paulo / Araras
EPI_ISL_693217	2020-07-05	2020-12-10	South America / Brazil / São Paulo / Araras
EPI_ISL_693220	2020-07-01	2020-12-10	South America / Brazil / São Paulo / Piracicaba
EPI_ISL_693221	2020-06-16	2020-12-10	South America / Brazil / São Paulo / Birigui
EPI_ISL_693223	2020-07-02	2020-12-10	South America / Brazil / São Paulo / Piracicaba
EPI_ISL_693224	2020-07-02	2020-12-10	South America / Brazil / São Paulo / Piracicaba
EPI_ISL_693225	2020-07-06	2020-12-10	South America / Brazil / São Paulo / Diadema
EPI_ISL_693226	2020-06-16	2020-12-10	South America / Brazil / São Paulo / Campinas
EPI_ISL_693228	2020-06-22	2020-12-10	South America / Brazil / São Paulo / Sorocaba
EPI_ISL_693229	2020-06-16	2020-12-10	South America / Brazil / São Paulo / Guarulhos
EPI_ISL_693230	2020-06-13	2020-12-10	South America / Brazil / São Paulo / Cotia
EPI_ISL_693231	2020-06-27	2020-12-10	South America / Brazil / São Paulo / Jacareí
EPI_ISL_693232	2020-05-30	2020-12-10	South America / Brazil / São Paulo / São Paulo
EPI_ISL_693233	2020-06-12	2020-12-10	South America / Brazil / São Paulo / Itapecerica da Serra
EPI_ISL_693234	2020-06-30	2020-12-10	South America / Brazil / São Paulo / Rio Grande da Serra
EPI_ISL_693235	2020-06-30	2020-12-10	South America / Brazil / São Paulo / Rio Grande da Serra
EPI_ISL_693236	2020-07-02	2020-12-10	South America / Brazil / São Paulo / São Paulo
EPI_ISL_693237	2020-07-01	2020-12-10	South America / Brazil / São Paulo / Mogi das Cruzes
EPI_ISL_693238	2020-06-30	2020-12-10	South America / Brazil / São Paulo / Santos
EPI_ISL_693239	2020-06-30	2020-12-10	South America / Brazil / São Paulo / Santos
EPI_ISL_693240	2020-06-30	2020-12-10	South America / Brazil / São Paulo / Diadema
EPI_ISL_693241	2020-06-30	2020-12-10	South America / Brazil / São Paulo / Ribeirao Pires
EPI_ISL_693242	2020-06-30	2020-12-10	South America / Brazil / São Paulo / Diadema
EPI_ISL_693243	2020-06-27	2020-12-10	South America / Brazil / São Paulo / Piracicaba
EPI_ISL_693244	2020-07-02	2020-12-10	South America / Brazil / São Paulo / Sorocaba
EPI_ISL_693245	2020-07-02	2020-12-10	South America / Brazil / São Paulo / Mogi das Cruzes
EPI_ISL_708530	2020-11-21	2020-12-16	South America / Brazil / São Paulo / Fernandopolis
EPI_ISL_735396	2020-07-05	2020-12-25	South America / Brazil / São Paulo / Taboao da Serra
EPI_ISL_735397	2020-07-09	2020-12-25	South America / Brazil / São Paulo / Hortolandia
EPI_ISL_735398	2020-07-09	2020-12-25	South America / Brazil / São Paulo / São Paulo
EPI_ISL_735399	2020-04-06	2020-12-25	South America / Brazil / São Paulo / São Paulo
EPI_ISL_755640	2020-12-03	2021-01-01	South America / Brazil / São Paulo / São Paulo
EPI_ISL_755641	2020-12-01	2021-01-01	South America / Brazil / São Paulo / Sao Bernardo do Campo
EPI_ISL_755643	2020-12-07	2021-01-01	South America / Brazil / São Paulo / Mogi das Cruzes
EPI_ISL_755644	2020-12-08	2021-01-01	South America / Brazil / São Paulo / Embu das Artes
EPI_ISL_755647	2020-12-08	2021-01-01	South America / Brazil / São Paulo / Sao Bernardo do Campo
EPI_ISL_755648	2020-12-08	2021-01-01	South America / Brazil / São Paulo / Caraguatatuba
EPI_ISL_755650	2020-12-08	2021-01-01	South America / Brazil / São Paulo / Caraguatatuba
EPI_ISL_755654	2020-12-11	2021-01-01	South America / Brazil / São Paulo / São Paulo
EPI_ISL_755655	2020-12-11	2021-01-01	South America / Brazil / São Paulo / Indaiatuba
EPI_ISL_770555	2020-11-23	2021-01-06	South America / Brazil / Rio Grande do Sul / Sapiranga
EPI_ISL_770558	2020-11-24	2021-01-06	South America / Brazil / Rio Grande do Sul / Porto Alegre
EPI_ISL_770562	2020-11-24	2021-01-06	South America / Brazil / Rio Grande do Sul / Garibaldi
EPI_ISL_770569	2020-11-25	2021-01-06	South America / Brazil / Rio Grande do Sul / Carlos Barbosa
EPI_ISL_770572	2020-11-24	2021-01-06	South America / Brazil / Rio Grande do Sul / Carlos Barbosa
EPI_ISL_770573	2020-11-23	2021-01-06	South America / Brazil / Rio Grande do Sul / Taquara
EPI_ISL_770576	2020-11-23	2021-01-06	South America / Brazil / Rio Grande do Sul / Taquara
EPI_ISL_770577	2020-11-24	2021-01-06	South America / Brazil / Rio Grande do Sul / Canoas
EPI_ISL_770582	2020-11-24	2021-01-06	South America / Brazil / Rio Grande do Sul / Porto Alegre
EPI_ISL_770585	2020-11-24	2021-01-06	South America / Brazil / Rio Grande do Sul / Canoas
EPI_ISL_770586	2020-11-25	2021-01-06	South America / Brazil / Rio Grande do Sul / Butia
EPI_ISL_770588	2020-11-24	2021-01-06	South America / Brazil / Rio Grande do Sul / Novo Hamburgo
EPI_ISL_770590	2020-11-25	2021-01-06	South America / Brazil / Rio Grande do Sul / Garibaldi
EPI_ISL_770597	2020-11-25	2021-01-06	South America / Brazil / Rio Grande do Sul / Novo Hamburgo
EPI_ISL_770599	2020-11-25	2021-01-06	South America / Brazil / Rio Grande do Sul / Morro Reuter
EPI_ISL_770600	2020-11-26	2021-01-06	South America / Brazil / Rio Grande do Sul / Alto Feliz
EPI_ISL_770601	2020-11-25	2021-01-06	South America / Brazil / Rio Grande do Sul / Tupandi
EPI_ISL_770608	2020-11-26	2021-01-06	South America / Brazil / Rio Grande do Sul / Taquara
EPI_ISL_770609	2020-11-26	2021-01-06	South America / Brazil / Rio Grande do Sul / Taquara
EPI_ISL_770610	2020-11-26	2021-01-06	South America / Brazil / Rio Grande do Sul / Taquara
EPI_ISL_770611	2020-11-26	2021-01-06	South America / Brazil / Rio Grande do Sul / Taquara
EPI_ISL_770614	2020-11-27	2021-01-06	South America / Brazil / Rio Grande do Sul / Nanuque
EPI_ISL_770615	2020-11-27	2021-01-06	South America / Brazil / Rio Grande do Sul / Morro Reuter
EPI_ISL_776750	2020-04-17	2021-01-07	South America / Brazil / São Paulo / São Paulo
EPI_ISL_776752	2020-03-24	2021-01-07	South America / Brazil / São Paulo / São Paulo
EPI_ISL_776753	2020-03-31	2021-01-07	South America / Brazil / São Paulo / São Paulo
EPI_ISL_776755	2020-04-24	2021-01-07	South America / Brazil / São Paulo / Guarulhos
EPI_ISL_776756	2020-04-24	2021-01-07	South America / Brazil / São Paulo / Guarulhos
EPI_ISL_776757	2020-04-29	2021-01-07	South America / Brazil / São Paulo / Adamantina
EPI_ISL_776758	2020-04-29	2021-01-07	South America / Brazil / São Paulo / Herculandia
EPI_ISL_776761	2020-03-26	2021-01-07	South America / Brazil / São Paulo / São Paulo
EPI_ISL_776765	2020-07-01	2021-01-07	South America / Brazil / São Paulo / Rio Grande da Serra
EPI_ISL_776766	2020-11-26	2021-01-07	South America / Brazil / São Paulo / Santo Andre
EPI_ISL_776767	2020-11-27	2021-01-07	South America / Brazil / São Paulo / Candido Mota
EPI_ISL_776768	2020-12-01	2021-01-07	South America / Brazil / São Paulo / Aracatuba
EPI_ISL_776769	2020-11-30	2021-01-07	South America / Brazil / Sao Paulo / Sao Bernardo do Campo
EPI_ISL_779156	2020-11-23	2021-01-07	South America / Brazil / Rio Grande do Sul / Carlos Barbosa
EPI_ISL_779160	2020-11-25	2021-01-07	South America / Brazil / Rio Grande do Sul / Taquara
EPI_ISL_779161	2020-11-25	2021-01-07	South America / Brazil / Rio Grande do Sul / Garibaldi
EPI_ISL_779162	2020-11-26	2021-01-07	South America / Brazil / Rio Grande do Sul / Sao Sebastiao Do Cai
EPI_ISL_779163	2020-11-26	2021-01-07	South America / Brazil / Rio Grande do Sul / Garibaldi
EPI_ISL_779165	2020-11-27	2021-01-07	South America / Brazil / Rio Grande do Sul / Butia
EPI_ISL_779166	2020-11-27	2021-01-07	South America / Brazil / Rio Grande do Sul / Butia
EPI_ISL_779167	2020-11-27	2021-01-07	South America / Brazil / Rio Grande do Sul / Garibaldi
EPI_ISL_779168	2020-11-27	2021-01-07	South America / Brazil / Rio Grande do Sul / Garibaldi
EPI_ISL_792101	2020-03-22	2021-01-10	South America / Brazil / Sao Paulo / Sao Paulo
EPI_ISL_792103	2020-03-31	2021-01-10	South America / Brazil / Sao Paulo / Sao Caetano do Sul
EPI_ISL_792104	2020-03-22	2021-01-10	South America / Brazil / Sao Paulo / Sao Paulo
EPI_ISL_792106	2020-03-22	2021-01-10	South America / Brazil / Sao Paulo / Sao Paulo
EPI_ISL_792107	2020-03-31	2021-01-10	South America / Brazil / Sao Paulo / Sao Paulo
EPI_ISL_792108	2020-04-17	2021-01-10	South America / Brazil / Sao Paulo / Sao Paulo
EPI_ISL_792109	2020-04-22	2021-01-10	South America / Brazil / Sao Paulo / Sao Paulo
EPI_ISL_792110	2020-04-22	2021-01-10	South America / Brazil / Sao Paulo / Sao Paulo
EPI_ISL_792111	2020-04-22	2021-01-10	South America / Brazil / Sao Paulo / Sao Paulo
EPI_ISL_792112	2020-04-23	2021-01-10	South America / Brazil / Sao Paulo / Sao Paulo
EPI_ISL_792113	2020-04-28	2021-01-10	South America / Brazil / Sao Paulo / Sao Paulo
EPI_ISL_792114	2020-05-03	2021-01-10	South America / Brazil / Sao Paulo / Sao Paulo
EPI_ISL_792115	2020-06-29	2021-01-10	South America / Brazil / Sao Paulo / Caraguatatuba
EPI_ISL_792116	2020-07-02	2021-01-10	South America / Brazil / Sao Paulo / Santa Isabel
EPI_ISL_792605	2020-08-10	2021-01-10	South America / Brazil / Paraiba
EPI_ISL_792631	2020-11-09	2021-01-10	South America / Brazil / Paraiba
EPI_ISL_792633	2020-11-09	2021-01-10	South America / Brazil / Paraiba
EPI_ISL_801386	2020-09-24	2021-01-11	South America / Brazil / Amazonas / Manaus
EPI_ISL_801387	2020-09-12	2021-01-11	South America / Brazil / Amazonas / Labrea
EPI_ISL_801388	2020-09-12	2021-01-11	South America / Brazil / Amazonas / Tapaua
EPI_ISL_801389	2020-10-05	2021-01-11	South America / Brazil / Amazonas / Manaus
EPI_ISL_801392	2020-11-12	2021-01-11	South America / Brazil / Amazonas / Manaus
EPI_ISL_801395	2020-11-03	2021-01-11	South America / Brazil / Amazonas / Manaus
EPI_ISL_801396	2020-11-12	2021-01-11	South America / Brazil / Amazonas / Manaus
EPI_ISL_801397	2020-08-24	2021-01-11	South America / Brazil / Amazonas / Caapiranga
EPI_ISL_801398	2020-08-24	2021-01-11	South America / Brazil / Amazonas / Caapiranga
EPI_ISL_831938	2020-08-27	2021-01-15	South America / Brazil / Rio Grande do Sul / Esteio
EPI_ISL_832009	2020-09-16	2021-01-15	South America / Brazil / Rio Grande do Sul / Esteio
EPI_ISL_832011	2020-10-13	2021-01-15	South America / Brazil / Rio Grande do Sul / Esteio
EPI_ISL_833131	2020-12-01	2021-01-17	South America / Brazil / Amazonas / Manaus
EPI_ISL_833152	2020-03-23	2021-01-17	South America / Brazil / Sao Paulo / Sao Paulo
EPI_ISL_833153	2020-03-30	2021-01-17	South America / Brazil / Sao Paulo / Sao Paulo
EPI_ISL_833154	2020-04-22	2021-01-17	South America / Brazil / Sao Paulo / Sao Paulo
EPI_ISL_833156	2020-07-02	2021-01-17	South America / Brazil / Sao Paulo / Sorocaba
EPI_ISL_833157	2020-11-19	2021-01-17	South America / Brazil / Sao Paulo / Santo Andre
EPI_ISL_833162	2020-11-28	2021-01-17	South America / Brazil / Sao Paulo / Taboao da Serra
EPI_ISL_833164	2020-11-13	2021-01-17	South America / Brazil / Sao Paulo / Santa Barbara d'oeste
EPI_ISL_833165	2021-01-06	2021-01-17	South America / Brazil / Sao Paulo / Sao Paulo
EPI_ISL_833168	2020-12-23	2021-01-17	South America / Brazil / Amazonas
EPI_ISL_836978	2020-12-08	2021-01-18	South America / Brazil / Sao Paulo / Lorena
EPI_ISL_837053	2020-12-07	2021-01-18	South America / Brazil / Sao Paulo / Osasco
EPI_ISL_837054	2020-12-09	2021-01-18	South America / Brazil / Sao Paulo / Osasco
EPI_ISL_848562	2020-07-10	2021-01-19	South America / Brazil / Para
EPI_ISL_848571	2020-05-29	2021-01-19	South America / Brazil / Para
EPI_ISL_848582	2020-05-05	2021-01-19	South America / Brazil / Para
EPI_ISL_848583	2020-05-04	2021-01-19	South America / Brazil / Para
EPI_ISL_848585	2020-04-28	2021-01-19	South America / Brazil / Para
EPI_ISL_848587	2020-04-24	2021-01-19	South America / Brazil / Para
EPI_ISL_848588	2020-04-23	2021-01-19	South America / Brazil / Para
EPI_ISL_848589	2020-04-22	2021-01-19	South America / Brazil / Para
EPI_ISL_848590	2020-04-17	2021-01-19	South America / Brazil / Para
EPI_ISL_848592	2020-04-15	2021-01-19	South America / Brazil / Para
EPI_ISL_848593	2020-04-15	2021-01-19	South America / Brazil / Para
EPI_ISL_848595	2020-04-06	2021-01-19	South America / Brazil / Para
EPI_ISL_848611	2020-06-11	2021-01-19	South America / Brazil / Para
EPI_ISL_848615	2020-05-05	2021-01-19	South America / Brazil / Para
EPI_ISL_848617	2020-04-25	2021-01-19	South America / Brazil / Para
EPI_ISL_848618	2020-04-25	2021-01-19	South America / Brazil / Para
EPI_ISL_848619	2020-04-25	2021-01-19	South America / Brazil / Para
EPI_ISL_848620	2020-04-24	2021-01-19	South America / Brazil / Para
EPI_ISL_848621	2020-04-16	2021-01-19	South America / Brazil / Para
EPI_ISL_848622	2020-04-15	2021-01-19	South America / Brazil / Para
EPI_ISL_848623	2020-04-15	2021-01-19	South America / Brazil / Para
EPI_ISL_848624	2020-03-31	2021-01-19	South America / Brazil / Para
EPI_ISL_848628	2020-03-19	2021-01-19	South America / Brazil / Para
EPI_ISL_861625	2020-03-24	2021-01-23	South America / Brazil / Sao Paulo / Sao Paulo
EPI_ISL_861626	2020-03-26	2021-01-23	South America / Brazil / Sao Paulo / Sao Paulo
EPI_ISL_861627	2020-03-20	2021-01-23	South America / Brazil / Sao Paulo / Sao Paulo
EPI_ISL_861628	2020-03-20	2021-01-23	South America / Brazil / Sao Paulo / Guarulhos
EPI_ISL_861629	2020-04-17	2021-01-23	South America / Brazil / Sao Paulo / Sao Paulo
EPI_ISL_861630	2020-04-18	2021-01-23	South America / Brazil / Sao Paulo / Sao Paulo
EPI_ISL_861631	2020-04-19	2021-01-23	South America / Brazil / Sao Paulo / Sao Paulo
EPI_ISL_861632	2020-04-18	2021-01-23	South America / Brazil / Sao Paulo / Sao Paulo
EPI_ISL_861633	2020-03-30	2021-01-23	South America / Brazil / Sao Paulo / Sao Paulo
EPI_ISL_861634	2020-04-07	2021-01-23	South America / Brazil / Sao Paulo / Sao Paulo
EPI_ISL_861636	2020-03-27	2021-01-23	South America / Brazil / Sao Paulo / Sao Paulo
EPI_ISL_861639	2020-04-23	2021-01-23	South America / Brazil / Sao Paulo / Sao Paulo
EPI_ISL_861640	2020-04-20	2021-01-23	South America / Brazil / Sao Paulo / Sao Paulo
EPI_ISL_861641	2020-04-20	2021-01-23	South America / Brazil / Sao Paulo / Sao Paulo
EPI_ISL_861643	2020-04-30	2021-01-23	South America / Brazil / Sao Paulo / Sao Paulo
EPI_ISL_861644	2020-05-05	2021-01-23	South America / Brazil / Sao Paulo / Sao Paulo
EPI_ISL_861645	2020-05-07	2021-01-23	South America / Brazil / Sao Paulo / Sao Paulo
EPI_ISL_861646	2020-05-21	2021-01-23	South America / Brazil / Sao Paulo / Sao Paulo
EPI_ISL_861647	2020-05-25	2021-01-23	South America / Brazil / Sao Paulo / Sao Paulo
EPI_ISL_861648	2020-05-28	2021-01-23	South America / Brazil / Sao Paulo / Sao Paulo
EPI_ISL_861649	2020-05-28	2021-01-23	South America / Brazil / Sao Paulo / Campinas
EPI_ISL_861650	2020-05-08	2021-01-23	South America / Brazil / Sao Paulo / Sao Paulo
EPI_ISL_861652	2020-05-09	2021-01-23	South America / Brazil / Sao Paulo / Sao Paulo
EPI_ISL_861654	2020-05-12	2021-01-23	South America / Brazil / Sao Paulo / Sao Paulo
EPI_ISL_861655	2020-05-12	2021-01-23	South America / Brazil / Sao Paulo / Sao Paulo
EPI_ISL_861656	2020-05-15	2021-01-23	South America / Brazil / Sao Paulo / Jandira
EPI_ISL_861657	2020-05-17	2021-01-23	South America / Brazil / Sao Paulo / Osasco
EPI_ISL_861658	2020-05-18	2021-01-23	South America / Brazil / Sao Paulo / Osasco
EPI_ISL_861659	2020-05-15	2021-01-23	South America / Brazil / Sao Paulo / Barueri
EPI_ISL_861660	2020-05-16	2021-01-23	South America / Brazil / Sao Paulo / Barueri
EPI_ISL_861661	2020-05-15	2021-01-23	South America / Brazil / Sao Paulo / Barueri
EPI_ISL_861663	2020-04-22	2021-01-23	South America / Brazil / Sao Paulo / Caieiras
EPI_ISL_861867	2020-04-24	2021-01-24	South America / Brazil / São Paulo
EPI_ISL_861868	2020-11-21	2021-01-24	South America / Brazil / São Paulo
EPI_ISL_861873	2020-12-11	2021-01-24	South America / Brazil / São Paulo
EPI_ISL_861875	2020-07-16	2021-01-24	South America / Brazil / São Paulo
EPI_ISL_861876	2020-10-20	2021-01-24	South America / Brazil / São Paulo
EPI_ISL_861879	2020-03-20	2021-01-24	South America / Brazil / São Paulo
EPI_ISL_861885	2020-09-09	2021-01-24	South America / Brazil / São Paulo
EPI_ISL_861886	2020-11-24	2021-01-24	South America / Brazil / São Paulo
EPI_ISL_861890	2020-03-20	2021-01-24	South America / Brazil / São Paulo
EPI_ISL_861892	2020-11-11	2021-01-24	South America / Brazil / São Paulo
EPI_ISL_861894	2020-11-20	2021-01-24	South America / Brazil / São Paulo
EPI_ISL_861895	2020-07-31	2021-01-24	South America / Brazil / São Paulo
EPI_ISL_861896	2020-04-14	2021-01-24	South America / Brazil / São Paulo
EPI_ISL_861900	2020-03-30	2021-01-24	South America / Brazil / São Paulo
EPI_ISL_861901	2020-07-31	2021-01-24	South America / Brazil / São Paulo
EPI_ISL_861902	2020-03-20	2021-01-24	South America / Brazil / São Paulo
EPI_ISL_861903	2020-11-23	2021-01-24	South America / Brazil / São Paulo
EPI_ISL_861905	2020-04-05	2021-01-24	South America / Brazil / São Paulo
EPI_ISL_861906	2020-03-20	2021-01-24	South America / Brazil / São Paulo
EPI_ISL_861909	2020-11-20	2021-01-24	South America / Brazil / São Paulo
EPI_ISL_861912	2020-03-21	2021-01-24	South America / Brazil / São Paulo
EPI_ISL_861913	2020-03-20	2021-01-24	South America / Brazil / São Paulo
EPI_ISL_861914	2020-04-14	2021-01-24	South America / Brazil / Pernambuco
EPI_ISL_875540	2020-07-09	2021-01-26	South America / Brazil / Sao Paulo / Sao Jose dos Campos
EPI_ISL_875541	2020-03-09	2021-01-26	South America / Brazil / Sao Paulo / Sao Jose dos Campos
EPI_ISL_875542	2020-08-09	2021-01-26	South America / Brazil / Sao Paulo / Sao Jose dos Campos
EPI_ISL_875543	2020-05-09	2021-01-26	South America / Brazil / Sao Paulo / Sao Jose dos Campos
EPI_ISL_875544	2020-03-09	2021-01-26	South America / Brazil / Sao Paulo / Sao Jose dos Campos
EPI_ISL_875545	2020-03-09	2021-01-26	South America / Brazil / Sao Paulo / Sao Jose dos Campos
EPI_ISL_875546	2020-08-09	2021-01-26	South America / Brazil / Sao Paulo / Sao Jose dos Campos
EPI_ISL_875547	2020-08-09	2021-01-26	South America / Brazil / Sao Paulo / Sao Jose dos Campos
EPI_ISL_875548	2020-05-09	2021-01-26	South America / Brazil / Sao Paulo / Sao Jose dos Campos
EPI_ISL_875549	2020-05-09	2021-01-26	South America / Brazil / Sao Paulo / Sao Jose dos Campos
EPI_ISL_875550	2020-03-09	2021-01-26	South America / Brazil / Sao Paulo / Sao Jose dos Campos
EPI_ISL_882658	2020-11-23	2021-01-27	South America / Brazil / Sao Paulo / Santa Barbara D Oeste
EPI_ISL_882659	2020-11-24	2021-01-27	South America / Brazil / Sao Paulo / Presidente Prudente
EPI_ISL_882660	2020-11-24	2021-01-27	South America / Brazil / Sao Paulo / Mogi das Cruzes
EPI_ISL_882661	2020-12-24	2021-01-27	South America / Brazil / Goias / Santa Barbara de Goias
EPI_ISL_882662	2020-12-24	2021-01-27	South America / Brazil / Goias / Santa Barbara de Goias
EPI_ISL_882665	2021-01-05	2021-01-27	South America / Brazil / Sao Paulo / Cesario Lange
EPI_ISL_882672	2021-01-13	2021-01-27	South America / Brazil / Sao Paulo / Poa
EPI_ISL_888671	2020-03-09	2021-01-28	South America / Brazil / Sao Paulo / Sao Jose dos Campos
EPI_ISL_888672	2020-07-09	2021-01-28	South America / Brazil / Sao Paulo / Sao Jose dos Campos
EPI_ISL_906065	2020-04-17	2021-01-31	South America / Brazil / Sao Paulo / Sao Paulo
EPI_ISL_906066	2020-04-21	2021-01-31	South America / Brazil / Sao Paulo / Sao Paulo
EPI_ISL_906067	2020-05-11	2021-01-31	South America / Brazil / Sao Paulo / Barueri
EPI_ISL_918512	2020-12-21	2021-02-03	South America / Brazil / Amazonas
EPI_ISL_918515	2020-11-18	2021-02-03	South America / Brazil / Para
EPI_ISL_918518	2020-12-15	2021-02-03	South America / Brazil / Para
EPI_ISL_918550	2021-01-11	2021-02-03	South America / Brazil / Para
EPI_ISL_925916	2020-12-21	2021-02-03	South America / Brazil / Amazonas
EPI_ISL_930857	2020-07-23	2021-02-04	South America / Brazil / Rio Grande do Sul / Marau
EPI_ISL_940608	2020-06-26	2021-02-05	South America / Brazil / Sao Paulo / Rio Claro
EPI_ISL_942898	2020-08-07	2021-02-05	South America / Brazil / Rio Grande do Sul / Guaiba
EPI_ISL_943581	2020-08-03	2021-02-06	South America / Brazil / Rio Grande do Sul / Rio Grande
EPI_ISL_943584	2020-08-04	2021-02-06	South America / Brazil / Rio Grande do Sul / Rio Grande
EPI_ISL_943974	2020-09-25	2021-02-07	South America / Brazil / Tocantins / Palmas
EPI_ISL_943975	2020-09-25	2021-02-07	South America / Brazil / Tocantins / Palmas
EPI_ISL_943976	2020-09-29	2021-02-07	South America / Brazil / Tocantins / Presidente Kennedy
EPI_ISL_943977	2020-09-29	2021-02-07	South America / Brazil / Tocantins / Araguaiana
EPI_ISL_943978	2020-10-08	2021-02-07	South America / Brazil / Tocantins / Sandolandia
EPI_ISL_943979	2020-10-10	2021-02-07	South America / Brazil / Tocantins / Palmas
EPI_ISL_943981	2020-10-14	2021-02-07	South America / Brazil / Tocantins / Guarai
EPI_ISL_943983	2020-10-15	2021-02-07	South America / Brazil / Tocantins / Formoso do Araguaia
EPI_ISL_943985	2020-10-26	2021-02-07	South America / Brazil / Tocantins / Araguatins
EPI_ISL_943988	2020-06-24	2021-02-07	South America / Brazil / Goias / Ceres
EPI_ISL_943991	2020-10-15	2021-02-07	South America / Brazil / Tocantins / Araguaiana
EPI_ISL_977471	2020-08-10	2021-02-11	South America / Brazil / Sao Paulo / Presidente Prudente
EPI_ISL_977472	2020-08-08	2021-02-11	South America / Brazil / Sao Paulo / Sete Barras
EPI_ISL_977473	2020-08-14	2021-02-11	South America / Brazil / Sao Paulo / Barueri
EPI_ISL_977474	2020-08-14	2021-02-11	South America / Brazil / Sao Paulo / Sao Paulo
EPI_ISL_977475	2020-08-13	2021-02-11	South America / Brazil / Sao Paulo / Presidente Prudente
EPI_ISL_977476	2020-10-01	2021-02-11	South America / Brazil / Sao Paulo / Mogi das Cruzes
EPI_ISL_977477	2020-09-29	2021-02-11	South America / Brazil / Sao Paulo / Barueri
EPI_ISL_977478	2020-08-10	2021-02-11	South America / Brazil / Sao Paulo / Presidente Prudente
EPI_ISL_977480	2020-08-18	2021-02-11	South America / Brazil / Sao Paulo / Presidente Prudente
EPI_ISL_977481	2020-08-18	2021-02-11	South America / Brazil / Sao Paulo / Ouro Verde
EPI_ISL_977483	2020-08-08	2021-02-11	South America / Brazil / Sao Paulo / Sao Paulo
EPI_ISL_977484	2020-08-18	2021-02-11	South America / Brazil / Sao Paulo / Santana de Parnaiba
EPI_ISL_977485	2020-08-13	2021-02-11	South America / Brazil / Sao Paulo / Presidente Prudente
EPI_ISL_977487	2020-10-26	2021-02-11	South America / Brazil / Sao Paulo / Sao Paulo
EPI_ISL_977488	2020-08-13	2021-02-11	South America / Brazil / Sao Paulo / Presidente Prudente
EPI_ISL_978506	2020-03-28	2021-02-12	South America / Brazil / Bahia
EPI_ISL_978515	2020-03-09	2021-02-12	South America / Brazil / Bahia
EPI_ISL_978517	2020-03-22	2021-02-12	South America / Brazil / Bahia
EPI_ISL_978518	2020-03-28	2021-02-12	South America / Brazil / Bahia
EPI_ISL_978525	2020-04-19	2021-02-12	South America / Brazil / Bahia
EPI_ISL_978529	2020-11-13	2021-02-12	South America / Brazil / Bahia
EPI_ISL_984242	2020-08-13	2021-02-13	South America / Brazil / Sao Paulo / Sao Paulo
EPI_ISL_984243	2020-08-21	2021-02-13	South America / Brazil / Sao Paulo / Ourinhos
EPI_ISL_984246	2020-08-14	2021-02-13	South America / Brazil / Sao Paulo / Pariquera-Acu
EPI_ISL_984248	2021-01-11	2021-02-13	South America / Brazil / Sao Paulo / Santa Cruz do Rio Pardo
EPI_ISL_984253	2021-01-04	2021-02-13	South America / Brazil / Sao Paulo / Marilia
EPI_ISL_984254	2021-01-04	2021-02-13	South America / Brazil / Sao Paulo / Marilia
EPI_ISL_984263	2020-09-29	2021-02-13	South America / Brazil / Sao Paulo / Jau
EPI_ISL_1040823	2021-01-29	2021-02-21	South America / Brazil / Sao Paulo / Piracaia
EPI_ISL_1040825	2020-10-28	2021-02-21	South America / Brazil / Mato Grosso do Sul / Ponta Pora
EPI_ISL_1040826	2020-10-28	2021-02-21	South America / Brazil / Mato Grosso do Sul / Maracaju
EPI_ISL_1040827	2020-10-05	2021-02-21	South America / Brazil / Mato Grosso do Sul / Agua Clara
EPI_ISL_1040828	2020-10-05	2021-02-21	South America / Brazil / Mato Grosso do Sul / Sonora
EPI_ISL_1040830	2020-10-02	2021-02-21	South America / Brazil / Mato Grosso do Sul / Campo Grande
EPI_ISL_1040832	2020-10-01	2021-02-21	South America / Brazil / Mato Grosso do Sul / Aquidauana
EPI_ISL_1040834	2020-09-19	2021-02-21	South America / Brazil / Mato Grosso do Sul / Dourados
EPI_ISL_1040838	2020-09-18	2021-02-21	South America / Brazil / Mato Grosso do Sul / Ponta Pora
EPI_ISL_1040841	2020-08-28	2021-02-21	South America / Brazil / Mato Grosso do Sul / Rondonopolis
EPI_ISL_1040846	2020-08-17	2021-02-21	South America / Brazil / Mato Grosso do Sul / Dourados
EPI_ISL_1040847	2020-07-31	2021-02-21	South America / Brazil / Mato Grosso do Sul / Campo Grande
EPI_ISL_1040849	2020-07-23	2021-02-21	South America / Brazil / Mato Grosso do Sul / Jardim
EPI_ISL_1040850	2020-07-22	2021-02-21	South America / Brazil / Mato Grosso do Sul / Campo Grande
EPI_ISL_1068101	2020-10-08	2021-02-25	South America / Brazil / Amazonas / Manaus
EPI_ISL_1068102	2020-10-13	2021-02-25	South America / Brazil / Amazonas / Manaus
EPI_ISL_1068107	2020-10-28	2021-02-25	South America / Brazil / Amazonas / Manaus
EPI_ISL_1068127	2020-11-04	2021-02-25	South America / Brazil / Amazonas / Manaus
EPI_ISL_1068132	2020-11-13	2021-02-25	South America / Brazil / Amazonas / Manaus
EPI_ISL_1068134	2020-11-17	2021-02-25	South America / Brazil / Amazonas / Manaus
EPI_ISL_1068135	2020-11-17	2021-02-25	South America / Brazil / Amazonas / Manaus
EPI_ISL_1068137	2020-11-19	2021-02-25	South America / Brazil / Amazonas / Manaus
EPI_ISL_1068146	2020-12-09	2021-02-25	South America / Brazil / Amazonas / Manaus
EPI_ISL_1068148	2020-12-11	2021-02-25	South America / Brazil / Amazonas / Manaus
EPI_ISL_1068152	2020-12-23	2021-02-25	South America / Brazil / Amazonas / Manaus
EPI_ISL_1068161	2020-12-29	2021-02-25	South America / Brazil / Amazonas / Manaus
EPI_ISL_1068168	2020-05-17	2021-02-25	South America / Brazil / Amazonas / Manicore
EPI_ISL_1068172	2020-06-06	2021-02-25	South America / Brazil / Amazonas / Manicore
EPI_ISL_1068175	2020-05-17	2021-02-25	South America / Brazil / Amazonas / Manaquiri
EPI_ISL_1068182	2020-06-09	2021-02-25	South America / Brazil / Amazonas / Manaquiri
EPI_ISL_1068190	2020-07-25	2021-02-25	South America / Brazil / Amazonas / Manaus
EPI_ISL_1068192	2020-10-19	2021-02-25	South America / Brazil / Amazonas / São Gabriel da Cachoeira
EPI_ISL_1068197	2020-05-24	2021-02-25	South America / Brazil / Amazonas / Iranduba
EPI_ISL_1068319	2020-05-21	2021-02-25	South America / Brazil / Bahia
EPI_ISL_1068363	2020-05-05	2021-02-25	South America / Brazil / Bahia
EPI_ISL_1068364	2020-05-17	2021-02-25	South America / Brazil / Bahia
EPI_ISL_1068369	2020-05-19	2021-02-25	South America / Brazil / Bahia
EPI_ISL_1068371	2020-05-11	2021-02-25	South America / Brazil / Bahia
EPI_ISL_1068373	2020-05-25	2021-02-25	South America / Brazil / Bahia
EPI_ISL_1068376	2020-05-27	2021-02-25	South America / Brazil / Bahia
EPI_ISL_1068377	2020-05-24	2021-02-25	South America / Brazil / Bahia
EPI_ISL_1068378	2020-05-03	2021-02-25	South America / Brazil / Bahia
EPI_ISL_1068380	2020-04-22	2021-02-25	South America / Brazil / Bahia
EPI_ISL_1068394	2020-04-16	2021-02-25	South America / Brazil / Bahia
EPI_ISL_1079003	2021-02-08	2021-02-25	South America / Brazil / Sao Paulo / Bauru
EPI_ISL_1079006	2021-02-08	2021-02-25	South America / Brazil / Sao Paulo / Bauru
EPI_ISL_1117384	2020-07-02	2021-03-02	South America / Brazil / Pernambuco / Araripina
EPI_ISL_1117388	2020-06-24	2021-03-02	South America / Brazil / Pernambuco / Caruaru
EPI_ISL_1164994	2020-12-30	2021-03-05	South America / Brazil / Paraiba
EPI_ISL_1164995	2020-12-30	2021-03-05	South America / Brazil / Ceara
EPI_ISL_1171664	2021-02-15	2021-03-07	South America / Brazil / Sao Paulo / Narandiba
EPI_ISL_1182550	2020-05-21	2021-03-08	South America / Brazil / Minas Gerais / Sabara
EPI_ISL_1182595	2020-12-09	2021-03-08	South America / Brazil / Parana / Colombo
EPI_ISL_1182599	2020-12-06	2021-03-08	South America / Brazil / Rio Grande do Sul / Lageado
EPI_ISL_1195275	2020-11-29	2021-03-09	South America / Brazil / Rio Grande do Sul
EPI_ISL_1195276	2020-11-28	2021-03-09	South America / Brazil / Rio Grande do Sul
EPI_ISL_1195277	2020-11-16	2021-03-09	South America / Brazil / Rio Grande do Sul
EPI_ISL_1195278	2020-11-10	2021-03-09	South America / Brazil / Rio Grande do Sul
EPI_ISL_1195279	2020-10-29	2021-03-09	South America / Brazil / Rio Grande do Sul
EPI_ISL_1195280	2020-10-29	2021-03-09	South America / Brazil / Rio Grande do Sul
EPI_ISL_1195281	2020-11-30	2021-03-09	South America / Brazil / Rio Grande do Sul
EPI_ISL_1195282	2020-11-29	2021-03-09	South America / Brazil / Rio Grande do Sul
EPI_ISL_1195283	2020-11-29	2021-03-09	South America / Brazil / Rio Grande do Sul
EPI_ISL_1195284	2020-11-27	2021-03-09	South America / Brazil / Rio Grande do Sul
EPI_ISL_1195285	2020-11-26	2021-03-09	South America / Brazil / Rio Grande do Sul
EPI_ISL_1195286	2020-11-26	2021-03-09	South America / Brazil / Rio Grande do Sul
EPI_ISL_1195287	2020-11-17	2021-03-09	South America / Brazil / Rio Grande do Sul
EPI_ISL_1195288	2020-11-14	2021-03-09	South America / Brazil / Rio Grande do Sul
EPI_ISL_1195289	2020-11-12	2021-03-09	South America / Brazil / Rio Grande do Sul
EPI_ISL_1195290	2020-11-06	2021-03-09	South America / Brazil / Rio Grande do Sul
EPI_ISL_1195291	2020-11-04	2021-03-09	South America / Brazil / Rio Grande do Sul
EPI_ISL_1195292	2020-10-29	2021-03-09	South America / Brazil / Rio Grande do Sul
EPI_ISL_1195293	2020-10-07	2021-03-09	South America / Brazil / Rio Grande do Sul
EPI_ISL_1213317	2021-01-29	2021-03-11	South America / Brazil / Rio Grande do Norte / Natal
EPI_ISL_1213397	2021-01-22	2021-03-11	South America / Brazil / Rio de Janeiro / Rio de janeiro
EPI_ISL_1239116	2021-02-03	2021-03-14	South America / Brazil / Espirito Santo / Cariacica
EPI_ISL_1239117	2020-11-27	2021-03-14	South America / Brazil / Espirito Santo / Guarapari
EPI_ISL_1293081	2021-01-31	2021-03-19	South America / Brazil / Sao Paulo / Itabera
EPI_ISL_1445235	2021-02-27	2021-04-01	South America / Brazil / Sao Paulo / Bertioga
EPI_ISL_1445242	2021-02-26	2021-04-01	South America / Brazil / Sao Paulo / Sao Vicente
EPI_ISL_1445249	2021-02-26	2021-04-01	South America / Brazil / Sao Paulo / Bertioga
EPI_ISL_1445270	2021-02-28	2021-04-01	South America / Brazil / Sao Paulo / Guaruja
EPI_ISL_1469604	2020-10-01	2021-04-04	South America / Brazil / Rio Grande do Sul / Porto Alegre
EPI_ISL_1469608	2020-11-29	2021-04-04	South America / Brazil / Rio Grande do Sul / Porto Alegre
EPI_ISL_1469609	2020-07-31	2021-04-04	South America / Brazil / Rio Grande do Sul / Canoas
EPI_ISL_1469610	2020-06-30	2021-04-04	South America / Brazil / Rio Grande do Sul / Canoas
EPI_ISL_1469615	2020-07-29	2021-04-04	South America / Brazil / Rio Grande do Sul / Campo Bom
EPI_ISL_1469616	2020-06-02	2021-04-04	South America / Brazil / Rio Grande do Sul / Canoas
EPI_ISL_1469620	2020-09-10	2021-04-04	South America / Brazil / Rio Grande do Sul / Novo Hamburgo
EPI_ISL_1469623	2020-08-10	2021-04-04	South America / Brazil / Rio Grande do Sul / Canoas
EPI_ISL_1469624	2020-10-13	2021-04-04	South America / Brazil / Rio Grande do Sul / Porto Alegre
EPI_ISL_1469625	2020-07-22	2021-04-04	South America / Brazil / Rio Grande do Sul / Porto Alegre
EPI_ISL_1469627	2020-06-24	2021-04-04	South America / Brazil / Rio Grande do Sul / Canoas
EPI_ISL_1469629	2020-09-15	2021-04-04	South America / Brazil / Rio Grande do Sul / Rolante
EPI_ISL_1469631	2020-09-30	2021-04-04	South America / Brazil / Rio Grande do Sul / Estância Velha
EPI_ISL_1469633	2020-09-22	2021-04-04	South America / Brazil / Rio Grande do Sul / Nova Santa Rita
EPI_ISL_1469636	2020-11-29	2021-04-04	South America / Brazil / Rio Grande do Sul / Porto Alegre
EPI_ISL_1469637	2020-10-15	2021-04-04	South America / Brazil / Rio Grande do Sul / Porto Alegre
EPI_ISL_1469638	2020-11-15	2021-04-04	South America / Brazil / Rio Grande do Sul / Porto Alegre
EPI_ISL_1469641	2020-11-29	2021-04-04	South America / Brazil / Rio Grande do Sul / Porto Alegre
EPI_ISL_1469642	2020-10-17	2021-04-04	South America / Brazil / Rio Grande do Sul / Sapiranga
EPI_ISL_1469647	2020-08-08	2021-04-04	South America / Brazil / Rio Grande do Sul / Taquara
EPI_ISL_1469656	2020-07-06	2021-04-04	South America / Brazil / Rio Grande do Sul / Canoas
EPI_ISL_1469657	2020-07-17	2021-04-04	South America / Brazil / Rio Grande do Sul / Campo Bom
EPI_ISL_1469658	2020-11-18	2021-04-04	South America / Brazil / Rio Grande do Sul / Triunfo
EPI_ISL_1469661	2020-10-04	2021-04-04	South America / Brazil / Rio Grande do Sul / Novo Hamburgo
EPI_ISL_1469664	2020-06-12	2021-04-04	South America / Brazil / Rio Grande do Sul / Parobé
EPI_ISL_1469669	2020-08-07	2021-04-04	South America / Brazil / Rio Grande do Sul / Canoas
EPI_ISL_1469675	2020-10-13	2021-04-04	South America / Brazil / Rio Grande do Sul / Canoas
EPI_ISL_1469677	2020-10-08	2021-04-04	South America / Brazil / Rio Grande do Sul / Canoas
EPI_ISL_1469683	2020-10-12	2021-04-04	South America / Brazil / Rio Grande do Sul / Gravataí
EPI_ISL_1469684	2020-09-09	2021-04-04	South America / Brazil / Rio Grande do Sul / Canoas
EPI_ISL_1469687	2020-10-01	2021-04-04	South America / Brazil / Rio Grande do Sul / Taquara
EPI_ISL_1469692	2020-09-11	2021-04-04	South America / Brazil / Rio Grande do Sul / Porto Alegre
EPI_ISL_1469696	2020-08-19	2021-04-04	South America / Brazil / Rio Grande do Sul / Sapucaia do Sul
EPI_ISL_1469835	2020-08-01	2021-04-04	South America / Brazil / Rio Grande do Sul / Canoas
EPI_ISL_1469845	2020-08-07	2021-04-04	South America / Brazil / Rio Grande do Sul / Porto Alegre
EPI_ISL_1493590	2021-02-06	2021-04-06	South America / Brazil / Sao Paulo / Morro Agudo
EPI_ISL_1493591	2021-02-04	2021-04-06	South America / Brazil / Sao Paulo / Monte Azul Pulista
EPI_ISL_1493592	2021-02-02	2021-04-06	South America / Brazil / Sao Paulo / Guaira
EPI_ISL_1499020	2021-02-17	2021-04-07	South America / Brazil / Sao Paulo / Sao Paulo
EPI_ISL_1499297	2020-10-13	2021-04-07	South America / Brazil / Espirito Santo / Cariacica
EPI_ISL_1520134	2021-02-19	2021-04-09	South America / Brazil / Sao Paulo / Mococa
EPI_ISL_1520135	2021-02-19	2021-04-09	South America / Brazil / Sao Paulo / Mococa
EPI_ISL_1583642	2020-06-15	2021-04-14	South America / Brazil / Bahia
EPI_ISL_1583643	2020-06-03	2021-04-14	South America / Brazil / Bahia
EPI_ISL_1583648	2020-06-17	2021-04-14	South America / Brazil / Bahia
EPI_ISL_1583649	2020-06-10	2021-04-14	South America / Brazil / Bahia
EPI_ISL_1583651	2020-06-18	2021-04-14	South America / Brazil / Bahia
EPI_ISL_1583657	2021-02-03	2021-04-14	South America / Brazil / Bahia
EPI_ISL_1583658	2021-02-04	2021-04-14	South America / Brazil / Bahia
EPI_ISL_1583659	2020-12-29	2021-04-14	South America / Brazil / Bahia
EPI_ISL_1583660	2020-12-29	2021-04-14	South America / Brazil / Bahia
EPI_ISL_1583668	2020-06-15	2021-04-14	South America / Brazil / Bahia
EPI_ISL_1583671	2021-02-09	2021-04-14	South America / Brazil / Bahia
EPI_ISL_1583686	2021-02-04	2021-04-14	South America / Brazil / Bahia
EPI_ISL_1628346	2021-01-01	2021-04-17	South America / Brazil / Sao Paulo / Pirassununga
EPI_ISL_1799499	2020-07-28	2021-04-29	South America / Brazil / Rio Grande do Sul
EPI_ISL_1966219	2021-03-16	2021-05-08	South America / Brazil / Sao Paulo
EPI_ISL_1966241	2021-03-16	2021-05-08	South America / Brazil / Sao Paulo
EPI_ISL_1966261	2021-03-17	2021-05-08	South America / Brazil / Sao Paulo
EPI_ISL_1966488	2021-03-29	2021-05-08	South America / Brazil / Sao Paulo
EPI_ISL_1966691	2021-04-05	2021-05-08	South America / Brazil / Sao Paulo
EPI_ISL_2008937	2020-12-31	2021-05-11	South America / Brazil / Sao Paulo / Sao Jose do Rio Preto
EPI_ISL_2008939	2021-01-18	2021-05-11	South America / Brazil / Sao Paulo / Palestina
EPI_ISL_2017450	2021-01-08	2021-05-11	South America / Brazil / Goias / Aparecida de Goiania
EPI_ISL_2017457	2020-10-19	2021-05-11	South America / Brazil / Goias / Aparecida de Goiania
EPI_ISL_2107304	2021-01-16	2021-05-16	South America / Brazil / Sao Paulo / Palestina
EPI_ISL_2187684	2021-01-04	2021-05-20	South America / Brazil / Goias / Aparecida de Goiania
EPI_ISL_2196357	2020-09-25	2021-05-21	South America / Brazil / Santa Catarina / Florianopolis
EPI_ISL_2196360	2020-08-12	2021-05-21	South America / Brazil / Santa Catarina / Florianopolis
EPI_ISL_2196362	2020-06-18	2021-05-21	South America / Brazil / Parana / Curitiba
EPI_ISL_2245187	2021-01-05	2021-05-24	South America / Brazil / Sao Paulo / Guarujá
EPI_ISL_2245188	2021-01-03	2021-05-24	South America / Brazil / Sao Paulo / Marília
EPI_ISL_2292996	2021-01-25	2021-05-27	South America / Brazil / Santa Catarina / Presidente Getulio
EPI_ISL_2345454	2021-03-20	2021-05-30	South America / Brazil / Sao Paulo
EPI_ISL_2348593	2020-08-20	2021-05-30	South America / Brazil / Goias / Goiania
EPI_ISL_2431429	2021-01-28	2021-06-06	South America / Brazil / Rio Grande do Sul
EPI_ISL_2431431	2021-01-28	2021-06-06	South America / Brazil / Rio Grande do Sul
EPI_ISL_2431433	2021-02-21	2021-06-06	South America / Brazil / Rio Grande do Sul
EPI_ISL_2443635	2020-11-11	2021-06-07	South America / Brazil / Rio de Janeiro / Rio de Janeiro
EPI_ISL_2443636	2020-11-11	2021-06-07	South America / Brazil / Rio de Janeiro / Rio de Janeiro
EPI_ISL_2488770	2021-01-11	2021-06-11	South America / Brazil / Ceara
EPI_ISL_2488773	2021-01-04	2021-06-11	South America / Brazil / Maranhao
EPI_ISL_2491721	2020-10-21	2021-06-11	South America / Brazil / Bahia / Salvador
EPI_ISL_2491722	2020-09-28	2021-06-11	South America / Brazil / Bahia / Porto Seguro
EPI_ISL_2491723	2020-09-01	2021-06-11	South America / Brazil / Bahia / Salvador
EPI_ISL_2491724	2020-09-02	2021-06-11	South America / Brazil / Bahia / Salvador
EPI_ISL_2491725	2020-09-10	2021-06-11	South America / Brazil / Bahia / Salvador
EPI_ISL_2491730	2020-10-19	2021-06-11	South America / Brazil / Bahia / Salvador
EPI_ISL_2491731	2020-11-06	2021-06-11	South America / Brazil / Bahia / Salvador
EPI_ISL_2491751	2020-09-08	2021-06-11	South America / Brazil / Bahia / Salvador
EPI_ISL_2491756	2020-07-17	2021-06-11	South America / Brazil / Bahia / Salvador
EPI_ISL_2491758	2020-07-29	2021-06-11	South America / Brazil / Bahia / Salvador
EPI_ISL_2491760	2020-08-07	2021-06-11	South America / Brazil / Bahia / Salvador
EPI_ISL_2491762	2020-08-20	2021-06-11	South America / Brazil / Bahia / Salvador
EPI_ISL_2491780	2021-02-10	2021-06-11	South America / Brazil / Bahia / Salvador
EPI_ISL_2491781	2021-02-10	2021-06-11	South America / Brazil / Bahia / Salvador
EPI_ISL_2497434	2020-07-09	2021-06-11	South America / Brazil / Goias / Aparecida de Goiania
EPI_ISL_2557340	2020-08-24	2021-06-16	South America / Brazil / Minas Gerais / Almenara
EPI_ISL_2557341	2020-09-08	2021-06-16	South America / Brazil / Minas Gerais / Alvorada de Minas
EPI_ISL_2557342	2020-09-30	2021-06-16	South America / Brazil / Minas Gerais / Conceicao do Mato Dentro
EPI_ISL_2557346	2020-10-01	2021-06-16	South America / Brazil / Minas Gerais / Diamantina
EPI_ISL_2557350	2020-10-17	2021-06-16	South America / Brazil / Minas Gerais / Divinopolis
EPI_ISL_2557353	2020-10-29	2021-06-16	South America / Brazil / Minas Gerais / Itauna
EPI_ISL_2557358	2020-10-31	2021-06-16	South America / Brazil / Minas Gerais / Santo Antonio do Monte
EPI_ISL_2557388	2021-03-02	2021-06-16	South America / Brazil / Rio de Janeiro / Rio de Janeiro
EPI_ISL_2603501	2020-10-08	2021-06-18	South America / Brazil / Rio de Janeiro / Rio de Janeiro
EPI_ISL_2603505	2020-09-22	2021-06-18	South America / Brazil / Rio de Janeiro / Rio de Janeiro
EPI_ISL_2603512	2020-09-17	2021-06-18	South America / Brazil / Rio de Janeiro / Rio de Janeiro
EPI_ISL_2603516	2020-08-21	2021-06-18	South America / Brazil / Rio de Janeiro / Rio de Janeiro
EPI_ISL_2603517	2020-08-05	2021-06-18	South America / Brazil / Rio de Janeiro / Rio de Janeiro
EPI_ISL_2603520	2020-07-01	2021-06-18	South America / Brazil / Rio de Janeiro / Rio de Janeiro
EPI_ISL_2603526	2020-06-13	2021-06-18	South America / Brazil / Rio Grande do Sul / Porto Alegre
EPI_ISL_2612395	2021-01-12	2021-06-18	South America / Brazil / Acre / PLACIDO DE CASTRO
EPI_ISL_2645546	2020-10-16	2021-06-22	South America / Brazil / Espirito Santo / SERRA
EPI_ISL_2645549	2020-10-16	2021-06-22	South America / Brazil / Espirito Santo / VITORIA
EPI_ISL_2645551	2020-10-20	2021-06-22	South America / Brazil / Espirito Santo / VITORIA
EPI_ISL_2645554	2020-10-21	2021-06-22	South America / Brazil / Espirito Santo / SERRA
EPI_ISL_2645561	2020-11-16	2021-06-22	South America / Brazil / Espirito Santo / CACHOEIRO DE ITAPEMIRIM
EPI_ISL_2645564	2020-12-26	2021-06-22	South America / Brazil / Espirito Santo / CARIACICA
EPI_ISL_2645569	2020-12-27	2021-06-22	South America / Brazil / Espirito Santo / ITAPEMIRIM
EPI_ISL_2645572	2020-12-18	2021-06-22	South America / Brazil / Espirito Santo / VITORIA
EPI_ISL_2645574	2020-12-04	2021-06-22	South America / Brazil / Espirito Santo / SERRA
EPI_ISL_2645578	2020-12-11	2021-06-22	South America / Brazil / Espirito Santo / VIANA
EPI_ISL_2645579	2020-12-16	2021-06-22	South America / Brazil / Espirito Santo / ARACRUZ
EPI_ISL_2645586	2021-01-21	2021-06-22	South America / Brazil / Espirito Santo / SERRA
EPI_ISL_2645588	2021-01-27	2021-06-22	South America / Brazil / Espirito Santo / SERRA
EPI_ISL_2660500	2021-02-15	2021-06-24	South America / Brazil / Minas Gerais / CORONEL FABRICIANO
EPI_ISL_2660502	2021-02-15	2021-06-24	South America / Brazil / Minas Gerais / OURO BRANCO
EPI_ISL_2660504	2021-02-15	2021-06-24	South America / Brazil / Minas Gerais / VARGINHA
EPI_ISL_2660670	2021-01-08	2021-06-24	South America / Brazil / Sergipe / ARACAJU
EPI_ISL_2660678	2021-01-08	2021-06-24	South America / Brazil / Sergipe / ARACAJU
EPI_ISL_2661801	2020-12-09	2021-06-24	South America / Brazil / Rio Grande do Sul / PORTO ALEGRE
EPI_ISL_2661802	2020-12-10	2021-06-24	South America / Brazil / Rio Grande do Sul / VIAMAO
EPI_ISL_2661804	2020-12-30	2021-06-24	South America / Brazil / Rio Grande do Sul / CANOAS
EPI_ISL_2661809	2020-12-31	2021-06-24	South America / Brazil / Rio Grande do Sul / TRAMANDAI
EPI_ISL_2661810	2020-12-30	2021-06-24	South America / Brazil / Rio Grande do Sul / ENCANTADO
EPI_ISL_2661811	2020-12-31	2021-06-24	South America / Brazil / Rio Grande do Sul / PORTO ALEGRE
EPI_ISL_2661813	2020-12-30	2021-06-24	South America / Brazil / Rio Grande do Sul / CANOAS
EPI_ISL_2661814	2020-12-31	2021-06-24	South America / Brazil / Rio Grande do Sul / PORTO ALEGRE
EPI_ISL_2661819	2020-08-15	2021-06-24	South America / Brazil / Rio Grande do Sul / PORTO ALEGRE
EPI_ISL_2661827	2021-01-15	2021-06-24	South America / Brazil / Rio Grande do Sul / PORTO ALEGRE
EPI_ISL_2661831	2021-01-21	2021-06-24	South America / Brazil / Rio Grande do Sul / ALEGRETE
EPI_ISL_2661832	2021-01-21	2021-06-24	South America / Brazil / Rio Grande do Sul / SAO LOURENCO DO SUL
EPI_ISL_2661834	2021-01-22	2021-06-24	South America / Brazil / Rio Grande do Sul / SANTA ROSA
EPI_ISL_2661836	2021-01-26	2021-06-24	South America / Brazil / Rio Grande do Sul / TEUTONIA
EPI_ISL_2661838	2021-01-30	2021-06-24	South America / Brazil / Rio Grande do Sul / SAO LUIZ GONZAGA
EPI_ISL_2661840	2021-02-02	2021-06-24	South America / Brazil / Rio Grande do Sul / GRAMADO
EPI_ISL_2661864	2021-02-11	2021-06-24	South America / Brazil / Rio Grande do Sul / SANTO ANGELO
EPI_ISL_2661865	2021-02-11	2021-06-24	South America / Brazil / Rio Grande do Sul / BAGE
EPI_ISL_2677096	2020-06-01	2021-06-25	South America / Brazil / Santa Catarina / Florianopolis
EPI_ISL_2677099	2021-01-11	2021-06-25	South America / Brazil / Santa Catarina / Florianopolis
EPI_ISL_2677120	2021-02-03	2021-06-25	South America / Brazil / Santa Catarina / Florianopolis
EPI_ISL_2677126	2021-02-09	2021-06-25	South America / Brazil / Santa Catarina / Florianopolis
EPI_ISL_2677300	2020-12-25	2021-06-25	South America / Brazil / Santa Catarina / Florianopolis
EPI_ISL_2677307	2020-09-21	2021-06-25	South America / Brazil / Santa Catarina / Florianopolis
EPI_ISL_2677308	2020-07-27	2021-06-25	South America / Brazil / Santa Catarina / Florianopolis
EPI_ISL_2698098	2020-12-17	2021-06-15	South America / Brazil
EPI_ISL_2758770	2020-10-24	2021-07-01	South America / Brazil / Parana / Curitiba
EPI_ISL_2758771	2020-10-25	2021-07-01	South America / Brazil / Parana / Curitiba
EPI_ISL_2758772	2020-11-16	2021-07-01	South America / Brazil / Parana / Curitiba
EPI_ISL_2758774	2020-11-12	2021-07-01	South America / Brazil / Parana / Curitiba
EPI_ISL_2758775	2020-08-09	2021-07-01	South America / Brazil / Parana / Curitiba
EPI_ISL_2758777	2020-06-25	2021-07-01	South America / Brazil / Parana / Cambe
EPI_ISL_2758779	2020-06-27	2021-07-01	South America / Brazil / Parana / Londrina
EPI_ISL_2758783	2020-07-28	2021-07-01	South America / Brazil / Parana / Porecatu
EPI_ISL_2758784	2020-07-16	2021-07-01	South America / Brazil / Parana / Rolandia
EPI_ISL_2758785	2020-07-24	2021-07-01	South America / Brazil / Parana / Londrina
EPI_ISL_2758788	2020-07-26	2021-07-01	South America / Brazil / Parana / Londrina
EPI_ISL_2758789	2020-07-30	2021-07-01	South America / Brazil / Parana / Rolandia
EPI_ISL_2758792	2020-08-03	2021-07-01	South America / Brazil / Parana / Cambe
EPI_ISL_2758799	2020-12-28	2021-07-01	South America / Brazil / Parana / Lupionopolis
EPI_ISL_458140	2020-04-07	2020-06-03	South America / Brazil / Para
EPI_ISL_458141	2020-04-26	2020-06-03	South America / Brazil / Para
EPI_ISL_458146	2020-04-23	2020-06-03	South America / Brazil / Para
EPI_ISL_458147	2020-04-24	2020-06-03	South America / Brazil / Para
EPI_ISL_468305	2020-04-08	2020-06-16	South America / Brazil / São Paulo / Diadema
EPI_ISL_468307	2020-04-08	2020-06-16	South America / Brazil / São Paulo / Diadema
EPI_ISL_468308	2020-03-23	2020-06-16	South America / Brazil / São Paulo / São Paulo
EPI_ISL_468311	2020-03-26	2020-06-16	South America / Brazil / São Paulo / São Paulo
EPI_ISL_468312	2020-03-26	2020-06-16	South America / Brazil / São Paulo / São Paulo
EPI_ISL_468313	2020-03-23	2020-06-16	South America / Brazil / São Paulo / Sao Bernardo do Campo
EPI_ISL_468314	2020-03-26	2020-06-16	South America / Brazil / São Paulo / Caieiras
EPI_ISL_468315	2020-04-12	2020-06-16	South America / Brazil / São Paulo / São Paulo
EPI_ISL_468316	2020-04-14	2020-06-16	South America / Brazil / São Paulo / Maua
EPI_ISL_468318	2020-04-15	2020-06-16	South America / Brazil / São Paulo / São Paulo
EPI_ISL_468319	2020-04-14	2020-06-16	South America / Brazil / São Paulo / Sao Bernardo do Campo
EPI_ISL_468321	2020-04-22	2020-06-16	South America / Brazil / São Paulo / São Paulo
EPI_ISL_471539	2020-03-19	2020-06-22	South America / Brazil / São Paulo / São Paulo
EPI_ISL_471541	2020-04-02	2020-06-22	South America / Brazil / São Paulo / São Paulo
EPI_ISL_471542	2020-04-03	2020-06-22	South America / Brazil / São Paulo / Mogi das Cruzes
EPI_ISL_471545	2020-03-22	2020-06-22	South America / Brazil / São Paulo / São Paulo
EPI_ISL_471546	2020-03-20	2020-06-22	South America / Brazil / São Paulo / São Paulo
EPI_ISL_471548	2020-04-10	2020-06-22	South America / Brazil / São Paulo / São Paulo
EPI_ISL_471549	2020-04-13	2020-06-22	South America / Brazil / São Paulo / São Paulo
EPI_ISL_471552	2020-04-01	2020-06-22	South America / Brazil / São Paulo / São Paulo
EPI_ISL_471556	2020-04-18	2020-06-22	South America / Brazil / São Paulo / Osasco
EPI_ISL_471562	2020-04-29	2020-06-22	South America / Brazil / São Paulo / São Paulo
EPI_ISL_471581	2020-04-29	2020-06-22	South America / Brazil / São Paulo / São Paulo
EPI_ISL_486429	2020-03-20	2020-07-09	South America / Brazil
EPI_ISL_492036	2020-06-01	2020-07-18	South America / Brazil / Rio de Janeiro / Resende
EPI_ISL_515541	2020-03-23	2020-08-19	South America / Brazil / São Paulo / São Paulo
EPI_ISL_515542	2020-04-20	2020-08-19	South America / Brazil / São Paulo / Peruibe
EPI_ISL_515544	2020-03-23	2020-08-19	South America / Brazil / São Paulo / São Paulo
EPI_ISL_515545	2020-03-22	2020-08-19	South America / Brazil / São Paulo / São Paulo
EPI_ISL_515546	2020-03-19	2020-08-19	South America / Brazil / São Paulo / São Paulo
EPI_ISL_515547	2020-03-20	2020-08-19	South America / Brazil / São Paulo / São Paulo
EPI_ISL_515548	2020-03-20	2020-08-19	South America / Brazil / São Paulo / São Paulo
EPI_ISL_515552	2020-04-16	2020-08-19	South America / Brazil / São Paulo / São Paulo
EPI_ISL_515553	2020-04-16	2020-08-19	South America / Brazil / São Paulo / São Paulo
EPI_ISL_515554	2020-03-19	2020-08-19	South America / Brazil / São Paulo / São Paulo
EPI_ISL_515555	2020-03-24	2020-08-19	South America / Brazil / São Paulo / São Paulo
EPI_ISL_515559	2020-04-18	2020-08-19	South America / Brazil / São Paulo / São Paulo
EPI_ISL_515560	2020-04-19	2020-08-19	South America / Brazil / São Paulo / São Paulo
EPI_ISL_515561	2020-04-16	2020-08-19	South America / Brazil / São Paulo / São Paulo
EPI_ISL_515562	2020-04-13	2020-08-19	South America / Brazil / São Paulo / Sao Vicente
EPI_ISL_515563	2020-04-16	2020-08-19	South America / Brazil / São Paulo / São Paulo
EPI_ISL_515564	2020-03-24	2020-08-19	South America / Brazil / São Paulo / São Paulo
EPI_ISL_515565	2020-03-24	2020-08-19	South America / Brazil / São Paulo / São Paulo
EPI_ISL_515566	2020-04-23	2020-08-19	South America / Brazil / São Paulo / São Paulo
EPI_ISL_572371	2020-05-06	2020-10-05	South America / Brazil / Pernambuco / Recife
EPI_ISL_574577	2020-04-16	2020-10-06	South America / Brazil / São Paulo / São Paulo
EPI_ISL_574578	2020-04-25	2020-10-06	South America / Brazil / São Paulo / Campinas
EPI_ISL_574579	2020-04-24	2020-10-06	South America / Brazil / São Paulo / São Paulo
EPI_ISL_574580	2020-04-20	2020-10-06	South America / Brazil / São Paulo / São Paulo
EPI_ISL_574583	2020-04-27	2020-10-06	South America / Brazil / São Paulo / Jandira
EPI_ISL_574588	2020-04-27	2020-10-06	South America / Brazil / São Paulo / Sumare
EPI_ISL_574589	2020-04-26	2020-10-06	South America / Brazil / São Paulo / São Paulo
EPI_ISL_574590	2020-04-26	2020-10-06	South America / Brazil / São Paulo / Santa Isabel
EPI_ISL_574591	2020-04-01	2020-10-06	South America / Brazil / São Paulo / Presidente Prudente
EPI_ISL_574592	2020-03-31	2020-10-06	South America / Brazil / São Paulo / Presidente Prudente
EPI_ISL_574594	2020-07-10	2020-10-06	South America / Brazil / São Paulo / Taubate
EPI_ISL_574595	2020-03-23	2020-10-06	South America / Brazil / São Paulo / São Paulo
EPI_ISL_574597	2020-06-18	2020-10-06	South America / Brazil / São Paulo / Jarinu
EPI_ISL_574598	2020-06-20	2020-10-06	South America / Brazil / São Paulo / Jundiai
EPI_ISL_583490	2020-04-15	2020-10-17	South America / Brazil / São Paulo / Sumare
EPI_ISL_583492	2020-04-15	2020-10-17	South America / Brazil / São Paulo / Amparo
EPI_ISL_583494	2020-04-24	2020-10-17	South America / Brazil / São Paulo / Sumare
EPI_ISL_583496	2020-06-20	2020-10-17	South America / Brazil / São Paulo / Jandira
EPI_ISL_583497	2020-06-17	2020-10-17	South America / Brazil / São Paulo / Campinas
EPI_ISL_583498	2020-06-22	2020-10-17	South America / Brazil / São Paulo / Americana
EPI_ISL_583499	2020-06-24	2020-10-17	South America / Brazil / São Paulo / Campinas
EPI_ISL_672705	2020-04-08	2020-12-04	South America / Brazil / São Paulo
EPI_ISL_672711	2020-04-11	2020-12-04	South America / Brazil / São Paulo
EPI_ISL_672719	2020-04-14	2020-12-04	South America / Brazil / São Paulo
EPI_ISL_672720	2020-04-14	2020-12-04	South America / Brazil / São Paulo
EPI_ISL_717807	2020-11-05	2020-12-20	South America / Brazil / Rio de Janeiro / São João de Meriti
EPI_ISL_717808	2020-11-03	2020-12-20	South America / Brazil / Rio de Janeiro / Rio de Janeiro
EPI_ISL_717810	2020-04-14	2020-12-20	South America / Brazil / Rio de Janeiro / Rio de Janeiro
EPI_ISL_717811	2020-04-16	2020-12-20	South America / Brazil / Rio de Janeiro / Rio de Janeiro
EPI_ISL_717812	2020-06-01	2020-12-20	South America / Brazil / Rio de Janeiro / Rio de Janeiro
EPI_ISL_717813	2020-06-01	2020-12-20	South America / Brazil / Rio de Janeiro / Rio de Janeiro
EPI_ISL_717814	2020-09-03	2020-12-20	South America / Brazil / Rio de Janeiro / Nilópolis
EPI_ISL_717815	2020-09-03	2020-12-20	South America / Brazil / Rio de Janeiro / Rio de Janeiro
EPI_ISL_717818	2020-10-08	2020-12-20	South America / Brazil / Rio de Janeiro / Rio de Janeiro
EPI_ISL_717819	2020-10-09	2020-12-20	South America / Brazil / Rio de Janeiro / Rio de Janeiro
EPI_ISL_717820	2020-10-26	2020-12-20	South America / Brazil / Rio de Janeiro / Duque de Caxias
EPI_ISL_717821	2020-10-26	2020-12-20	South America / Brazil / Rio de Janeiro / Rio de Janeiro
EPI_ISL_717822	2020-10-26	2020-12-20	South America / Brazil / Rio de Janeiro / Duque de Caxias
EPI_ISL_717823	2020-10-29	2020-12-20	South America / Brazil / Rio de Janeiro / Rio de Janeiro
EPI_ISL_717824	2020-10-29	2020-12-20	South America / Brazil / Rio de Janeiro / Rio de Janeiro
EPI_ISL_717825	2020-11-03	2020-12-20	South America / Brazil / Rio de Janeiro / Nova Iguaçu
EPI_ISL_717826	2020-11-03	2020-12-20	South America / Brazil / Rio de Janeiro / Rio de Janeiro
EPI_ISL_717827	2020-11-03	2020-12-20	South America / Brazil / Rio de Janeiro / Rio de Janeiro
EPI_ISL_717828	2020-11-04	2020-12-20	South America / Brazil / Rio de Janeiro / Rio de Janeiro
EPI_ISL_717829	2020-11-04	2020-12-20	South America / Brazil / Rio de Janeiro / Rio de Janeiro
EPI_ISL_717830	2020-11-05	2020-12-20	South America / Brazil / Rio de Janeiro / Rio de Janeiro
EPI_ISL_729801	2020-07-13	2020-12-22	South America / Brazil / Rio Grande do Sul / Passo Fundo
EPI_ISL_729803	2020-08-14	2020-12-22	South America / Brazil / Rio Grande do Sul / Sao Borja
EPI_ISL_729805	2020-03-17	2020-12-22	South America / Brazil / Rio Grande do Sul / Erechim
EPI_ISL_729806	2020-03-16	2020-12-22	South America / Brazil / Rio Grande do Sul / Santana Do Livramento
EPI_ISL_729808	2020-03-19	2020-12-22	South America / Brazil / Rio Grande do Sul / Santa Maria
EPI_ISL_729813	2020-03-25	2020-12-22	South America / Brazil / Rio Grande do Sul / Sao Domingos Do Sul
EPI_ISL_729840	2020-05-28	2020-12-22	South America / Brazil / Rio Grande do Sul / Lavras Do Sul
EPI_ISL_729845	2020-07-28	2020-12-22	South America / Brazil / Rio Grande do Sul / Nova Brescia
EPI_ISL_729852	2020-08-07	2020-12-22	South America / Brazil / Rio Grande do Sul / Farroupilha
EPI_ISL_729853	2020-08-12	2020-12-22	South America / Brazil / Rio Grande do Sul / Ijui
EPI_ISL_729854	2020-08-14	2020-12-22	South America / Brazil / Rio Grande do Sul / Porto Alegre
EPI_ISL_729856	2020-07-18	2020-12-22	South America / Brazil / Rio Grande do Sul / Pelotas
EPI_ISL_729861	2020-08-16	2020-12-22	South America / Brazil / Rio Grande do Sul / Porto Alegre
EPI_ISL_735400	2020-07-09	2020-12-25	South America / Brazil / São Paulo / Santos
EPI_ISL_735401	2020-07-04	2020-12-25	South America / Brazil / São Paulo / Rio Claro
EPI_ISL_735402	2020-07-04	2020-12-25	South America / Brazil / São Paulo / Rio Claro
EPI_ISL_735403	2020-07-04	2020-12-25	South America / Brazil / São Paulo / Rio Claro
EPI_ISL_735404	2020-07-04	2020-12-25	South America / Brazil / São Paulo / Rio Claro
EPI_ISL_735405	2020-06-16	2020-12-25	South America / Brazil / São Paulo / Birigui
EPI_ISL_735406	2020-07-08	2020-12-25	South America / Brazil / São Paulo / Santa Isabel
EPI_ISL_735408	2020-06-25	2020-12-25	South America / Brazil / São Paulo / Jandira
EPI_ISL_735409	2020-06-17	2020-12-25	South America / Brazil / São Paulo / Campinas
EPI_ISL_735411	2020-07-06	2020-12-25	South America / Brazil / São Paulo / Diadema
EPI_ISL_735412	2020-06-15	2020-12-25	South America / Brazil / São Paulo / São Paulo
EPI_ISL_735413	2020-06-17	2020-12-25	South America / Brazil / São Paulo / São Paulo
EPI_ISL_735417	2020-06-26	2020-12-25	South America / Brazil / São Paulo / Mongagua
EPI_ISL_735418	2020-06-27	2020-12-25	South America / Brazil / São Paulo / Taubate
EPI_ISL_735419	2020-07-01	2020-12-25	South America / Brazil / São Paulo / Juquia
EPI_ISL_735421	2020-07-01	2020-12-25	South America / Brazil / São Paulo / Sao Bernardo do Campo
EPI_ISL_735422	2020-06-20	2020-12-25	South America / Brazil / São Paulo / Sao Bernardo do Campo
EPI_ISL_735424	2020-07-01	2020-12-25	South America / Brazil / São Paulo / Diadema
EPI_ISL_735426	2020-07-01	2020-12-25	South America / Brazil / São Paulo / Diadema
EPI_ISL_735428	2020-07-02	2020-12-25	South America / Brazil / São Paulo / São Paulo
EPI_ISL_735429	2020-07-01	2020-12-25	South America / Brazil / São Paulo / São Paulo
EPI_ISL_735431	2020-07-02	2020-12-25	South America / Brazil / São Paulo / São Paulo
EPI_ISL_735433	2020-07-01	2020-12-25	South America / Brazil / São Paulo / Cajati
EPI_ISL_770623	2020-11-27	2021-01-06	South America / Brazil / Rio Grande do Sul / Garibaldi
EPI_ISL_770626	2020-11-27	2021-01-06	South America / Brazil / Rio Grande do Sul / Garibaldi
EPI_ISL_770627	2020-11-27	2021-01-06	South America / Brazil / Rio Grande do Sul / Garibaldi
EPI_ISL_770629	2020-11-27	2021-01-06	South America / Brazil / Rio Grande do Sul / Canoas
EPI_ISL_792643	2020-04-27	2021-01-10	South America / Brazil / Alagoas
EPI_ISL_792647	2020-11-09	2021-01-10	South America / Brazil / Parana / Curitiba
EPI_ISL_792649	2020-11-17	2021-01-10	South America / Brazil / Parana / Marechal Candido Rondon
EPI_ISL_792653	2020-11-09	2021-01-10	South America / Brazil / Parana / Ponta Grossa
EPI_ISL_792654	2020-11-23	2021-01-10	South America / Brazil / Parana / Londrina
EPI_ISL_801390	2020-10-23	2021-01-11	South America / Brazil / Amazonas / Manaus
EPI_ISL_801391	2020-11-12	2021-01-11	South America / Brazil / Amazonas / Manaus
EPI_ISL_801393	2020-10-29	2021-01-11	South America / Brazil / Amazonas / Manaus
EPI_ISL_801394	2020-10-29	2021-01-11	South America / Brazil / Amazonas / Manaus
EPI_ISL_801399	2020-06-09	2021-01-11	South America / Brazil / Amazonas / Manaquiri
EPI_ISL_801400	2020-09-14	2021-01-11	South America / Brazil / Amazonas / Carauari
EPI_ISL_801401	2020-09-15	2021-01-11	South America / Brazil / Amazonas / Carauari
EPI_ISL_801402	2020-05-03	2021-01-11	South America / Brazil / Amazonas / Iranduba
EPI_ISL_801403	2020-05-12	2021-01-11	South America / Brazil / Amazonas / Manacapuru
EPI_ISL_831645	2020-06-15	2021-01-15	South America / Brazil / Rio Grande do Sul / Esteio
EPI_ISL_831660	2020-06-17	2021-01-15	South America / Brazil / Rio Grande do Sul / Esteio
EPI_ISL_831688	2020-07-15	2021-01-15	South America / Brazil / Rio Grande do Sul / Esteio
EPI_ISL_831689	2020-08-03	2021-01-15	South America / Brazil / Rio Grande do Sul / Esteio
EPI_ISL_848563	2020-07-10	2021-01-19	South America / Brazil / Para
EPI_ISL_848565	2020-07-03	2021-01-19	South America / Brazil / Para
EPI_ISL_848566	2020-06-26	2021-01-19	South America / Brazil / Para
EPI_ISL_861242	2020-09-07	2021-01-22	South America / Brazil / Sao Paulo / Sao Jose dos Campos
EPI_ISL_861666	2020-05-30	2021-01-23	South America / Brazil / Sao Paulo / Porto Feliz
EPI_ISL_861667	2020-06-29	2021-01-23	South America / Brazil / Sao Paulo / Rio Claro
EPI_ISL_861669	2020-12-08	2021-01-23	South America / Brazil / Sao Paulo / Embu-Guacu
EPI_ISL_861671	2020-11-01	2021-01-23	South America / Brazil / Sao Paulo / Mogi das Cruzes
EPI_ISL_861673	2020-11-04	2021-01-23	South America / Brazil / Sao Paulo / Osasco
EPI_ISL_861680	2020-12-26	2021-01-23	South America / Brazil / Sao Paulo / Sao Paulo
EPI_ISL_861682	2020-12-20	2021-01-23	South America / Brazil / Sao Paulo / Sao Paulo
EPI_ISL_926446	2020-12-21	2021-02-03	South America / Brazil / Amazonas
EPI_ISL_943606	2020-11-18	2021-02-06	South America / Brazil / Rio Grande do Sul / Passo Fundo
EPI_ISL_943609	2020-11-20	2021-02-06	South America / Brazil / Rio Grande do Sul / Lajeado
EPI_ISL_978498	2020-07-23	2021-02-12	South America / Brazil / Bahia
EPI_ISL_983868	2021-02-02	2021-02-12	South America / Brazil / Rio Grande do Sul / Santa Rosa
EPI_ISL_985170	2020-08-28	2021-02-14	South America / Brazil / Sao Paulo / Estrela do Norte
EPI_ISL_985171	2020-08-21	2021-02-14	South America / Brazil / Sao Paulo / Sao Sebastiao
EPI_ISL_985172	2020-08-19	2021-02-14	South America / Brazil / Sao Paulo / Lorena
EPI_ISL_985173	2020-08-19	2021-02-14	South America / Brazil / Sao Paulo / Lorena
EPI_ISL_985175	2020-08-17	2021-02-14	South America / Brazil / Sao Paulo / Sao Paulo
EPI_ISL_985178	2020-08-15	2021-02-14	South America / Brazil / Sao Paulo / Taboao da Serra
EPI_ISL_1520165	2021-03-23	2021-04-09	North America / USA / Illinois
EPI_ISL_1939070	2021-02-25	2021-05-07	Europe / Spain / Castilla y Leon / Leon
EPI_ISL_2517017	2021-03-01	2021-06-06	North America / USA / Missouri / St. Louis
EPI_ISL_890322	2021-01-03	2021-01-29	Europe / Belgium / Sint-Stevens-Woluwe
## GISAID ACCESSION – EpiCoV database (other lineages with S:Q675H+Q677H)
EPI_ISL_1019095	2021-02-08	2021-02-18	Europe / United Kingdom / England
EPI_ISL_1038930	2020-10-28	2021-02-20	North America / USA / New Mexico
EPI_ISL_1041312	2021-02-07	2021-02-22	North America / USA / New York / New York City
EPI_ISL_1041411	2021-02-09	2021-02-22	North America / USA / New York / New York City
EPI_ISL_1061891	2021-02-14	2021-02-24	Europe / United Kingdom / England
EPI_ISL_1076422	2021-02-13	2021-02-25	Europe / Belgium / Hainaut
EPI_ISL_1098236	2021-02-17	2021-03-01	North America / USA / New York / New York City
EPI_ISL_1113129	2021-02-15	2021-03-01	Europe / Belgium / Hainaut
EPI_ISL_1163469	2021-02-10	2021-03-05	North America / USA / Georgia
EPI_ISL_1176584	2021-02-12	2021-03-08	Europe / United Kingdom / England
EPI_ISL_1176646	2021-02-11	2021-03-08	Europe / United Kingdom / England
EPI_ISL_1176708	2021-02-11	2021-03-08	Europe / United Kingdom / England
EPI_ISL_1176828	2021-02-15	2021-03-08	Europe / United Kingdom / England
EPI_ISL_1186053	2021-02-14	2021-03-09	North America / USA / New Mexico
EPI_ISL_1187232	2021-02-17	2021-03-09	Europe / United Kingdom / England
EPI_ISL_1195189	2021-02-22	2021-03-09	Europe / Switzerland / Zurich
EPI_ISL_1269276	2021-02-22	2021-03-17	North America / USA / Georgia
EPI_ISL_1369108	2021-02-01	2021-03-26	Europe / Belgium / Ghent
EPI_ISL_1382711	2021-03-01	2021-03-28	Europe / Belgium / Anderlecht
EPI_ISL_1460806	2021-03-11	2021-04-02	North America / USA / Georgia
EPI_ISL_1462890	2021-03-16	2021-04-02	North America / USA / Georgia
EPI_ISL_1471516	2021-03-28	2021-04-05	North America / USA / New York / New York City
EPI_ISL_1527453	2021-01-25	2021-04-09	North America / USA / Georgia
EPI_ISL_1581351	2021-03-28	2021-04-13	North America / USA / Pennsylvania
EPI_ISL_1581920	2021-03-29	2021-04-13	North America / USA / Pennsylvania
EPI_ISL_1582076	2021-03-27	2021-04-13	North America / USA / Pennsylvania
EPI_ISL_1694523	2021-04-03	2021-04-22	North America / USA / Pennsylvania
EPI_ISL_1788474	2021-04-15	2021-04-29	Europe / France / Auvergne-Rhone-Alpes / Lyon
EPI_ISL_1796674	2021-04-09	2021-04-29	North America / USA / Pennsylvania
EPI_ISL_1805190	2021-03-28	2021-04-30	North America / USA / Maryland
EPI_ISL_1840673	2021-04-14	2021-05-03	North America / USA / Pennsylvania
EPI_ISL_1922657	2021-03-15	2021-05-06	North America / USA / Maryland
EPI_ISL_1962939	2021-04-20	2021-05-08	Europe / Netherlands / Gelderland
EPI_ISL_2099708	2020-11-25	2021-05-14	Asia / India / Himachal Pradesh
EPI_ISL_2316007	2021-02-15	2021-05-28	Europe / Germany / North Rhine-Westphalia
EPI_ISL_2321569	2021-01-08	2021-05-28	North America / USA / Georgia
EPI_ISL_2341980	2021-03-10	2021-05-30	Asia / India / Maharashtra
EPI_ISL_2342927	2021-03-24	2021-05-30	Asia / India / Maharashtra
EPI_ISL_2597320	2021-03-17	2021-06-17	North America / USA / Pennsylvania / SE Pennsylvania
EPI_ISL_2597389	2021-03-22	2021-06-17	North America / USA / Pennsylvania / SE Pennsylvania
EPI_ISL_654986	2020-11-11	2020-11-25	Europe / United Kingdom / England
EPI_ISL_656403	2020-11-08	2020-11-25	Europe / United Kingdom / England
EPI_ISL_656489	2020-11-08	2020-11-25	Europe / United Kingdom / England
EPI_ISL_661471	2020-11-11	2020-11-30	Europe / United Kingdom / England
EPI_ISL_668167	2020-11-14	2020-12-02	Europe / United Kingdom / England
EPI_ISL_674666	2020-11-13	2020-12-04	Europe / United Kingdom / England
EPI_ISL_674682	2020-11-13	2020-12-04	Europe / United Kingdom / England
EPI_ISL_702452	2020-11-21	2020-12-14	Europe / United Kingdom / England
EPI_ISL_704363	2020-11-27	2020-12-14	Europe / United Kingdom / England
EPI_ISL_704542	2020-11-27	2020-12-14	Europe / United Kingdom / England
EPI_ISL_708889	2020-11-30	2020-12-17	Europe / United Kingdom / England
EPI_ISL_717702	2020-12-14	2020-12-19	Oceania / Australia / New South Wales / Sydney
EPI_ISL_719372	2020-12-10	2020-12-21	Europe / United Kingdom / England
EPI_ISL_720256	2020-11-18	2020-12-21	Europe / United Kingdom / England
EPI_ISL_720929	2020-11-18	2020-12-21	Europe / United Kingdom / England
EPI_ISL_727818	2020-11-14	2020-12-22	Europe / United Kingdom / England
EPI_ISL_735576	2020-12-13	2020-12-26	Europe / United Kingdom / England
EPI_ISL_736533	2020-12-14	2020-12-26	Europe / United Kingdom / England
EPI_ISL_740868	2020-12-14	2020-12-29	Oceania / Australia / New South Wales / Sydney
EPI_ISL_761219	2020-12-17	2021-01-04	Europe / United Kingdom / England
EPI_ISL_777460	2020-12-18	2021-01-07	Europe / United Kingdom / England
EPI_ISL_778221	2020-12-18	2021-01-07	Europe / United Kingdom / England
EPI_ISL_778371	2020-12-13	2021-01-07	Europe / United Kingdom / England
EPI_ISL_778550	2020-12-13	2021-01-07	Europe / United Kingdom / England
EPI_ISL_779685	2021-01-03	2021-01-08	Asia / Japan
EPI_ISL_804356	2020-12-23	2021-01-12	Europe / United Kingdom / England
EPI_ISL_816841	2020-12-31	2021-01-14	Europe / United Kingdom / England
EPI_ISL_825572	2020-12-24	2021-01-15	Europe / United Kingdom / England
EPI_ISL_834664	2021-01-05	2021-01-18	Europe / United Kingdom / England
EPI_ISL_880986	2021-01-14	2021-01-27	Europe / United Kingdom / England
EPI_ISL_885889	2021-01-14	2021-01-28	Europe / United Kingdom / England
EPI_ISL_908794	2021-01-19	2021-02-01	Europe / United Kingdom / England
EPI_ISL_908890	2021-01-19	2021-02-01	Europe / United Kingdom / England
EPI_ISL_913777	2021-01-08	2021-02-02	Europe / Belgium / Houthalen-Helchteren
EPI_ISL_917080	2021-01-13	2021-02-03	Europe / United Kingdom / England
EPI_ISL_936643	2020-12-12	2021-02-05	North America / USA / Illinois / Lake County
EPI_ISL_946464	2021-01-25	2021-02-08	Europe / United Kingdom / England
EPI_ISL_957689	2021-01-30	2021-02-09	Europe / United Kingdom / England
EPI_ISL_958825	2021-01-28	2021-02-09	Europe / United Kingdom / England
EPI_ISL_963376	2021-01-29	2021-02-10	Europe / United Kingdom / England
EPI_ISL_990891	2021-01-25	2021-02-15	Europe / United Kingdom / England
## GISAID ACCESSION – EpiCoV database: P.2 samples
EPI_ISL_2427566	2021-04-05	2021-06-05	South America / Uruguay / Canelones
EPI_ISL_2427596	2021-03-04	2021-06-05	South America / Uruguay / Montevideo
EPI_ISL_2427597	2021-02-06	2021-06-05	South America / Uruguay / Canelones
EPI_ISL_2427602	2021-02-26	2021-06-05	South America / Uruguay / Montevideo
EPI_ISL_2427612	2021-03-02	2021-06-05	South America / Uruguay / Tacuarembo
EPI_ISL_2427643	2021-03-02	2021-06-05	South America / Uruguay / Montevideo
EPI_ISL_2427687	2021-04-01	2021-06-05	South America / Uruguay / Montevideo
EPI_ISL_2427705	2021-04-07	2021-06-05	South America / Uruguay / Montevideo
EPI_ISL_2427773	2021-04-07	2021-06-05	South America / Uruguay / Montevideo
EPI_ISL_1000675	2021-01-16	2021-02-15	South America / Brazil / Sao Paulo / Sao Jose dos Campos
EPI_ISL_1000677	2021-01-22	2021-02-15	South America / Brazil / Sao Paulo / Sao Jose dos Campos
EPI_ISL_1061032	2020-12-16	2021-02-23	South America / Brazil / Amazonas / Manaus
EPI_ISL_1068108	2020-12-10	2021-02-25	South America / Brazil / Amazonas / Manaus
EPI_ISL_1068115	2020-12-28	2021-02-25	South America / Brazil / Amazonas / Manaus
EPI_ISL_1068142	2020-12-03	2021-02-25	South America / Brazil / Amazonas / Manaus
EPI_ISL_1068145	2020-12-09	2021-02-25	South America / Brazil / Amazonas / Manaus
EPI_ISL_1068153	2020-12-23	2021-02-25	South America / Brazil / Amazonas / Manaus
EPI_ISL_1068223	2020-12-21	2021-02-25	South America / Brazil / Amazonas / Manaus
EPI_ISL_1068259	2021-01-04	2021-02-25	South America / Brazil / Amazonas / Manaus
EPI_ISL_1068277	2021-01-13	2021-02-25	South America / Brazil / Amazonas / Manaus
EPI_ISL_1068368	2021-01-26	2021-02-25	South America / Brazil / Bahia
EPI_ISL_1078986	2021-01-04	2021-02-25	South America / Brazil / Sao Paulo / Bauru
EPI_ISL_1078987	2021-01-09	2021-02-25	South America / Brazil / Sao Paulo / Bauru
EPI_ISL_1078988	2021-01-08	2021-02-25	South America / Brazil / Sao Paulo / Bauru
EPI_ISL_1078989	2021-01-11	2021-02-25	South America / Brazil / Sao Paulo / Bauru
EPI_ISL_1078993	2021-01-20	2021-02-25	South America / Brazil / Sao Paulo / Bauru
EPI_ISL_1078995	2021-02-09	2021-02-25	South America / Brazil / Sao Paulo / Bauru
EPI_ISL_1078997	2021-02-05	2021-02-25	South America / Brazil / Sao Paulo / Bauru
EPI_ISL_1078999	2021-02-08	2021-02-25	South America / Brazil / Sao Paulo / Bauru
EPI_ISL_1079000	2021-02-05	2021-02-25	South America / Brazil / Sao Paulo / Bauru
EPI_ISL_1079004	2021-02-05	2021-02-25	South America / Brazil / Sao Paulo / Bauru
EPI_ISL_1079007	2021-02-05	2021-02-25	South America / Brazil / Sao Paulo / Bauru
EPI_ISL_1079165	2021-02-08	2021-02-25	South America / Brazil / Sao Paulo / Bauru
EPI_ISL_1086050	2021-02-10	2021-02-26	South America / Brazil / Sao Paulo / Lencois Paulista
EPI_ISL_1086052	2021-02-10	2021-02-26	South America / Brazil / Sao Paulo / Lencois Paulista
EPI_ISL_1086053	2021-02-09	2021-02-26	South America / Brazil / Sao Paulo / Lencois Paulista
EPI_ISL_1086054	2021-02-08	2021-02-26	South America / Brazil / Sao Paulo / Lencois Paulista
EPI_ISL_1086055	2021-02-07	2021-02-26	South America / Brazil / Sao Paulo / Lencois Paulista
EPI_ISL_1086057	2021-02-05	2021-02-26	South America / Brazil / Sao Paulo / Lencois Paulista
EPI_ISL_1086374	2021-01-04	2021-02-26	South America / Brazil / Maranhao
EPI_ISL_1086375	2020-12-28	2021-02-26	South America / Brazil / Rio Grande do Norte
EPI_ISL_1092360	2021-02-08	2021-02-27	South America / Brazil / Sao Paulo / Lencois Paulista
EPI_ISL_1095913	2021-02-08	2021-02-27	South America / Brazil / Sao Paulo / Lins
EPI_ISL_1096123	2021-01-28	2021-02-28	South America / Brazil / Sao Paulo / Dois Corregos
EPI_ISL_1096126	2021-02-03	2021-02-28	South America / Brazil / Sao Paulo / Bocaina
EPI_ISL_1096128	2021-02-08	2021-02-28	South America / Brazil / Sao Paulo / Bocaina
EPI_ISL_1096129	2021-02-08	2021-02-28	South America / Brazil / Sao Paulo / Igaracu do Tiete
EPI_ISL_1096130	2021-02-08	2021-02-28	South America / Brazil / Sao Paulo / Igaracu do Tiete
EPI_ISL_1096133	2021-02-08	2021-02-28	South America / Brazil / Sao Paulo / Lins
EPI_ISL_1121318	2021-02-08	2021-03-03	South America / Brazil / Sao Paulo / Caieiras
EPI_ISL_1121319	2021-02-08	2021-03-03	South America / Brazil / Sao Paulo / Caieiras
EPI_ISL_1121320	2021-02-05	2021-03-03	South America / Brazil / Sao Paulo / Lins
EPI_ISL_1121321	2021-02-04	2021-03-03	South America / Brazil / Sao Paulo / Uru
EPI_ISL_1121324	2021-02-02	2021-03-03	South America / Brazil / Sao Paulo / Sao Paulo
EPI_ISL_1121325	2021-01-19	2021-03-03	South America / Brazil / Sao Paulo / Cubatao
EPI_ISL_1139071	2021-02-08	2021-03-04	South America / Brazil / Sao Paulo / Osasco
EPI_ISL_1139072	2021-02-08	2021-03-04	South America / Brazil / Sao Paulo / Osasco
EPI_ISL_1139073	2021-02-10	2021-03-04	South America / Brazil / Sao Paulo / Osasco
EPI_ISL_1139074	2021-02-10	2021-03-04	South America / Brazil / Sao Paulo / Osasco
EPI_ISL_1139075	2021-02-15	2021-03-04	South America / Brazil / Sao Paulo / Juquitiba
EPI_ISL_1164974	2021-01-28	2021-03-05	South America / Brazil / Para
EPI_ISL_1164975	2021-01-28	2021-03-05	South America / Brazil / Para
EPI_ISL_1164976	2021-01-25	2021-03-05	South America / Brazil / Amapa
EPI_ISL_1164979	2021-01-19	2021-03-05	South America / Brazil / Maranhao
EPI_ISL_1164981	2021-01-18	2021-03-05	South America / Brazil / Amapa
EPI_ISL_1164982	2021-01-18	2021-03-05	South America / Brazil / Amapa
EPI_ISL_1164983	2021-01-17	2021-03-05	South America / Brazil / Para
EPI_ISL_1164985	2021-01-15	2021-03-05	South America / Brazil / Amapa
EPI_ISL_1164987	2021-01-11	2021-03-05	South America / Brazil / Rio Grande do Norte
EPI_ISL_1164989	2021-01-08	2021-03-05	South America / Brazil / Paraiba
EPI_ISL_1164992	2021-01-06	2021-03-05	South America / Brazil / Paraiba
EPI_ISL_1164993	2021-01-02	2021-03-05	South America / Brazil / Ceara
EPI_ISL_1171622	2021-01-05	2021-03-07	South America / Brazil / Sao Paulo / Santos
EPI_ISL_1171626	2021-01-19	2021-03-07	South America / Brazil / Sao Paulo / Cubatao
EPI_ISL_1171628	2021-01-22	2021-03-07	South America / Brazil / Sao Paulo / Sao Vicente
EPI_ISL_1171629	2021-01-14	2021-03-07	South America / Brazil / Sao Paulo / Sao Vicente
EPI_ISL_1171634	2021-01-25	2021-03-07	South America / Brazil / Sao Paulo / Santos
EPI_ISL_1171637	2021-01-06	2021-03-07	South America / Brazil / Sao Paulo / Guaruja
EPI_ISL_1171638	2021-01-18	2021-03-07	South America / Brazil / Sao Paulo / Santos
EPI_ISL_1171639	2021-01-12	2021-03-07	South America / Brazil / Sao Paulo / Aracatuba
EPI_ISL_1171640	2021-01-15	2021-03-07	South America / Brazil / Sao Paulo / Sao Vicente
EPI_ISL_1171641	2021-01-29	2021-03-07	South America / Brazil / Sao Paulo / Ourinhos
EPI_ISL_1171642	2021-02-01	2021-03-07	South America / Brazil / Sao Paulo / Garca
EPI_ISL_1171643	2021-01-18	2021-03-07	South America / Brazil / Sao Paulo / Vera Cruz
EPI_ISL_1171644	2021-01-18	2021-03-07	South America / Brazil / Sao Paulo / Quintana
EPI_ISL_1171645	2021-01-18	2021-03-07	South America / Brazil / Sao Paulo / Oriente
EPI_ISL_1171651	2021-02-01	2021-03-07	South America / Brazil / Sao Paulo / Regente Feijo
EPI_ISL_1171652	2021-02-01	2021-03-07	South America / Brazil / Sao Paulo / Presidente Bernardes
EPI_ISL_1171654	2021-02-09	2021-03-07	South America / Brazil / Sao Paulo / Ribeirao dos Indios
EPI_ISL_1171655	2021-02-11	2021-03-07	South America / Brazil / Sao Paulo / Pirapozinho
EPI_ISL_1171659	2021-02-15	2021-03-07	South America / Brazil / Sao Paulo / Taciba
EPI_ISL_1171660	2021-02-15	2021-03-07	South America / Brazil / Sao Paulo / Taciba
EPI_ISL_1171661	2021-02-15	2021-03-07	South America / Brazil / Sao Paulo / Sandovalina
EPI_ISL_1171662	2021-02-15	2021-03-07	South America / Brazil / Sao Paulo / Presidente Prudente
EPI_ISL_1171663	2021-02-15	2021-03-07	South America / Brazil / Sao Paulo / Presidente Prudente
EPI_ISL_1171665	2021-02-15	2021-03-07	South America / Brazil / Sao Paulo / Santo Anastacio
EPI_ISL_1171667	2021-02-16	2021-03-07	South America / Brazil / Sao Paulo / Martinopolis
EPI_ISL_1171670	2021-01-12	2021-03-07	South America / Brazil / Sao Paulo / Presidente Bernardes
EPI_ISL_1171673	2021-02-02	2021-03-07	South America / Brazil / Sao Paulo / Presidente Epitacio
EPI_ISL_1182546	2021-01-17	2021-03-08	South America / Brazil / Parana / Reboucas
EPI_ISL_1182551	2021-02-10	2021-03-08	South America / Brazil / Minas Gerais / Uberaba
EPI_ISL_1182552	2021-02-02	2021-03-08	South America / Brazil / Rio de Janeiro / Rio Claro
EPI_ISL_1182553	2021-02-02	2021-03-08	South America / Brazil / Rio de Janeiro / Rio de Janeiro
EPI_ISL_1182555	2021-01-30	2021-03-08	South America / Brazil / Minas Gerais / Belo Horizonte
EPI_ISL_1182556	2021-01-24	2021-03-08	South America / Brazil / Rio de Janeiro / Rio Bonito
EPI_ISL_1182557	2021-01-24	2021-03-08	South America / Brazil / Rio de Janeiro / Petropolis
EPI_ISL_1182558	2021-01-24	2021-03-08	South America / Brazil / Rio de Janeiro / Petropolis
EPI_ISL_1182559	2021-01-22	2021-03-08	South America / Brazil / Minas Gerais / Divinopolis
EPI_ISL_1182560	2021-01-18	2021-03-08	South America / Brazil / Minas Gerais / Belo Horizonte
EPI_ISL_1182561	2021-01-18	2021-03-08	South America / Brazil / Minas Gerais / Belo Horizonte
EPI_ISL_1182563	2021-01-17	2021-03-08	South America / Brazil / Parana / Curitiba
EPI_ISL_1182565	2021-01-14	2021-03-08	South America / Brazil / Parana / Ponta Grossa
EPI_ISL_1182566	2021-01-13	2021-03-08	South America / Brazil / Minas Gerais / Governador Valadares
EPI_ISL_1182568	2021-01-11	2021-03-08	South America / Brazil / Parana / Toledo
EPI_ISL_1182569	2021-01-11	2021-03-08	South America / Brazil / Minas Gerais / Aracuai
EPI_ISL_1182570	2021-01-10	2021-03-08	South America / Brazil / Minas Gerais / Alem do Paraiba
EPI_ISL_1182571	2021-01-07	2021-03-08	South America / Brazil / Parana / Santa Helena
EPI_ISL_1182573	2021-01-04	2021-03-08	South America / Brazil / Minas Gerais / Ouro Branco
EPI_ISL_1182574	2021-01-04	2021-03-08	South America / Brazil / Minas Gerais / Belo Horizonte
EPI_ISL_1182575	2021-01-03	2021-03-08	South America / Brazil / Parana / Curitiba
EPI_ISL_1182577	2020-12-29	2021-03-08	South America / Brazil / Minas Gerais / Montes Claros
EPI_ISL_1182578	2020-12-29	2021-03-08	South America / Brazil / Minas Gerais / Belo Horizonte
EPI_ISL_1182579	2020-12-29	2021-03-08	South America / Brazil / Minas Gerais / Bom Despacho
EPI_ISL_1182580	2020-12-28	2021-03-08	South America / Brazil / Parana / Cianorte
EPI_ISL_1182581	2020-12-28	2021-03-08	South America / Brazil / Parana / Boa Esperanca do Iguacu
EPI_ISL_1182582	2020-12-26	2021-03-08	South America / Brazil / Parana / Cornelio Procopio
EPI_ISL_1182583	2020-12-22	2021-03-08	South America / Brazil / Parana / Astorga
EPI_ISL_1182585	2020-12-21	2021-03-08	South America / Brazil / Minas Gerais / Belo Horizonte
EPI_ISL_1182586	2020-12-21	2021-03-08	South America / Brazil / Minas Gerais / Esmeraldas
EPI_ISL_1182588	2020-12-18	2021-03-08	South America / Brazil / Parana / Borrazopolis
EPI_ISL_1182589	2020-12-17	2021-03-08	South America / Brazil / Parana / Dois Vizinhos
EPI_ISL_1182590	2020-12-17	2021-03-08	South America / Brazil / Minas Gerais / Desterro do Melo
EPI_ISL_1182591	2020-12-16	2021-03-08	South America / Brazil / Minas Gerais / Confins
EPI_ISL_1182592	2020-12-14	2021-03-08	South America / Brazil / Parana / Castro
EPI_ISL_1182593	2020-12-13	2021-03-08	South America / Brazil / Minas Gerais / Paracatu
EPI_ISL_1182594	2020-12-09	2021-03-08	South America / Brazil / Parana / Borrazopolis
EPI_ISL_1182596	2020-12-08	2021-03-08	South America / Brazil / Parana / Cascavel
EPI_ISL_1182597	2020-12-07	2021-03-08	South America / Brazil / Rio Grande do Sul / Santana do Livramento
EPI_ISL_1182598	2020-12-07	2021-03-08	South America / Brazil / Minas Gerais / Uberaba
EPI_ISL_1182600	2020-12-06	2021-03-08	South America / Brazil / Minas Gerais / Muriae
EPI_ISL_1182604	2020-12-04	2021-03-08	South America / Brazil / Parana / Quedas do Iguacu
EPI_ISL_1182605	2020-12-04	2021-03-08	South America / Brazil / Rio Grande do Sul / Santo Antonio da Patrulha
EPI_ISL_1182606	2020-12-03	2021-03-08	South America / Brazil / Rio Grande do Sul / Tres Cachoeiras
EPI_ISL_1182611	2020-12-01	2021-03-08	South America / Brazil / Minas Gerais / Montes Claros
EPI_ISL_1182615	2020-11-25	2021-03-08	South America / Brazil / Minas Gerais / Desterro do Melo
EPI_ISL_1182616	2020-11-24	2021-03-08	South America / Brazil / Rio Grande do Sul / Ijui
EPI_ISL_1182617	2020-11-23	2021-03-08	South America / Brazil / Parana / Maringa
EPI_ISL_1182618	2020-11-23	2021-03-08	South America / Brazil / Minas Gerais / Paracatu
EPI_ISL_1182619	2020-11-22	2021-03-08	South America / Brazil / Rio Grande do Sul / Espulmoso
EPI_ISL_1182620	2020-11-21	2021-03-08	South America / Brazil / Rio Grande do Sul / Candelaria
EPI_ISL_1182622	2020-11-19	2021-03-08	South America / Brazil / Parana / Sulina
EPI_ISL_1182625	2020-11-17	2021-03-08	South America / Brazil / Minas Gerais / Paracatu
EPI_ISL_1196289	2020-09-28	2021-03-10	South America / Brazil / Distrito Federal / Brasilia
EPI_ISL_1196290	2020-10-26	2021-03-10	South America / Brazil / Distrito Federal / Brasilia
EPI_ISL_1196292	2020-10-19	2021-03-10	South America / Brazil / Distrito Federal / Brasilia
EPI_ISL_1196294	2020-10-26	2021-03-10	South America / Brazil / Distrito Federal / Brasilia
EPI_ISL_1196295	2021-02-04	2021-03-10	South America / Brazil / Sao Paulo / Osasco
EPI_ISL_1196300	2021-02-04	2021-03-10	South America / Brazil / Sao Paulo / Marilia
EPI_ISL_1196302	2021-01-21	2021-03-10	South America / Brazil / Sao Paulo / Marilia
EPI_ISL_1201885	2021-01-21	2021-03-10	South America / Brazil / Sao Paulo / Guarulhos
EPI_ISL_1201887	2021-01-23	2021-03-10	South America / Brazil / Sao Paulo / Guarulhos
EPI_ISL_1201890	2021-01-25	2021-03-10	South America / Brazil / Sao Paulo / Marilia
EPI_ISL_1201891	2021-01-26	2021-03-10	South America / Brazil / Sao Paulo / Marilia
EPI_ISL_1201892	2021-01-27	2021-03-10	South America / Brazil / Sao Paulo / Marilia
EPI_ISL_1213161	2021-01-26	2021-03-11	South America / Brazil / Paraíba / Campina grande
EPI_ISL_1213163	2021-01-29	2021-03-11	South America / Brazil / Rio de Janeiro / Duque de Caxias
EPI_ISL_1213213	2021-01-10	2021-03-11	South America / Brazil / Paraíba / Cabedelo
EPI_ISL_1213218	2021-01-24	2021-03-11	South America / Brazil / Bahia / Itabuna
EPI_ISL_1213222	2021-02-14	2021-03-11	South America / Brazil / Bahia / Cordeiros
EPI_ISL_1213224	2021-02-14	2021-03-11	South America / Brazil / Bahia / Itabuna
EPI_ISL_1213227	2021-02-10	2021-03-11	South America / Brazil / Bahia / Floresta azul
EPI_ISL_1213229	2021-02-10	2021-03-11	South America / Brazil / Bahia / Ilheus
EPI_ISL_1213230	2021-02-10	2021-03-11	South America / Brazil / Bahia / Itabuna
EPI_ISL_1213232	2021-02-10	2021-03-11	South America / Brazil / Bahia / Itabuna
EPI_ISL_1213234	2021-02-10	2021-03-11	South America / Brazil / Bahia / Itabuna
EPI_ISL_1213236	2021-02-08	2021-03-11	South America / Brazil / Bahia / Itabuna
EPI_ISL_1213239	2021-02-08	2021-03-11	South America / Brazil / Bahia / Itapitanga
EPI_ISL_1213241	2021-02-08	2021-03-11	South America / Brazil / Bahia / Jussari
EPI_ISL_1213242	2021-02-07	2021-03-11	South America / Brazil / Bahia / Floresta azul
EPI_ISL_1213244	2021-02-07	2021-03-11	South America / Brazil / Bahia / Itabuna
EPI_ISL_1213245	2021-02-07	2021-03-11	South America / Brazil / Bahia / Itabuna
EPI_ISL_1213248	2021-02-05	2021-03-11	South America / Brazil / Rio de Janeiro / Mage
EPI_ISL_1213249	2021-02-05	2021-03-11	South America / Brazil / Rio de Janeiro / Rio de Janeiro
EPI_ISL_1213251	2021-02-04	2021-03-11	South America / Brazil / Bahia / Itabuna
EPI_ISL_1213252	2021-02-04	2021-03-11	South America / Brazil / Bahia / Itabuna
EPI_ISL_1213254	2021-02-04	2021-03-11	South America / Brazil / Bahia / Itabuna
EPI_ISL_1213256	2021-02-04	2021-03-11	South America / Brazil / Bahia / Marau
EPI_ISL_1213258	2021-02-04	2021-03-11	South America / Brazil / Bahia / Pau brasil
EPI_ISL_1213261	2021-02-03	2021-03-11	South America / Brazil / Bahia / Itabuna
EPI_ISL_1213263	2021-02-03	2021-03-11	South America / Brazil / Bahia / Itabuna
EPI_ISL_1213265	2021-02-03	2021-03-11	South America / Brazil / Bahia / Itabuna
EPI_ISL_1213267	2021-02-03	2021-03-11	South America / Brazil / Bahia / Itabuna
EPI_ISL_1213272	2021-02-03	2021-03-11	South America / Brazil / Rio de Janeiro / Rio de Janeiro
EPI_ISL_1213274	2021-02-01	2021-03-11	South America / Brazil / Bahia / Itabuna
EPI_ISL_1213275	2021-02-01	2021-03-11	South America / Brazil / Rio Grande do Norte / Natal
EPI_ISL_1213277	2021-02-01	2021-03-11	South America / Brazil / Rio Grande do Norte / Natal
EPI_ISL_1213279	2021-02-01	2021-03-11	South America / Brazil / Rio Grande do Norte / Natal
EPI_ISL_1213282	2021-02-01	2021-03-11	South America / Brazil / Rio Grande do Norte / Natal
EPI_ISL_1213284	2021-02-01	2021-03-11	South America / Brazil / Rio Grande do Norte / Natal
EPI_ISL_1213288	2021-02-01	2021-03-11	South America / Brazil / Rio Grande do Norte / Natal
EPI_ISL_1213291	2021-02-01	2021-03-11	South America / Brazil / Rio Grande do Norte / Natal
EPI_ISL_1213293	2021-02-01	2021-03-11	South America / Brazil / Rio Grande do Norte / Natal
EPI_ISL_1213297	2021-01-31	2021-03-11	South America / Brazil / Bahia / Itabuna
EPI_ISL_1213298	2021-01-31	2021-03-11	South America / Brazil / Bahia / Itabuna
EPI_ISL_1213300	2021-01-31	2021-03-11	South America / Brazil / Bahia / Itabuna
EPI_ISL_1213302	2021-01-31	2021-03-11	South America / Brazil / Bahia / Itabuna
EPI_ISL_1213305	2021-01-31	2021-03-11	South America / Brazil / Bahia / Jussari
EPI_ISL_1213307	2021-01-29	2021-03-11	South America / Brazil / Rio de Janeiro / Nova Iguacu
EPI_ISL_1213310	2021-01-29	2021-03-11	South America / Brazil / Rio de Janeiro / Rio de Janeiro
EPI_ISL_1213312	2021-01-29	2021-03-11	South America / Brazil / Rio de Janeiro / Rio de Janeiro
EPI_ISL_1213314	2021-01-29	2021-03-11	South America / Brazil / Rio de Janeiro / Rio de Janeiro
EPI_ISL_1213315	2021-01-29	2021-03-11	South America / Brazil / Rio Grande do Norte / Natal
EPI_ISL_1213319	2021-01-29	2021-03-11	South America / Brazil / Rio Grande do Norte / Natal
EPI_ISL_1213320	2021-01-29	2021-03-11	South America / Brazil / Rio Grande do Norte / Natal
EPI_ISL_1213322	2021-01-29	2021-03-11	South America / Brazil / Rio Grande do Norte / Natal
EPI_ISL_1213324	2021-01-28	2021-03-11	South America / Brazil / Bahia / Itabuna
EPI_ISL_1213326	2021-01-28	2021-03-11	South America / Brazil / Bahia / Itacare
EPI_ISL_1213329	2021-01-28	2021-03-11	South America / Brazil / Rio Grande do Norte / Natal
EPI_ISL_1213331	2021-01-27	2021-03-11	South America / Brazil / Bahia / Ilheus
EPI_ISL_1213333	2021-01-27	2021-03-11	South America / Brazil / Bahia / Ilheus
EPI_ISL_1213335	2021-01-27	2021-03-11	South America / Brazil / Bahia / Itabuna
EPI_ISL_1213336	2021-01-27	2021-03-11	South America / Brazil / Paraíba / Rio tinto
EPI_ISL_1213339	2021-01-27	2021-03-11	South America / Brazil / Rio de Janeiro / Belford Roxo
EPI_ISL_1213340	2021-01-27	2021-03-11	South America / Brazil / Rio de Janeiro / Rio de Janeiro
EPI_ISL_1213341	2021-01-26	2021-03-11	South America / Brazil / Bahia / Camacan
EPI_ISL_1213342	2021-01-26	2021-03-11	South America / Brazil / Bahia / Itabuna
EPI_ISL_1213344	2021-01-26	2021-03-11	South America / Brazil / Paraíba / Queimadas
EPI_ISL_1213345	2021-01-26	2021-03-11	South America / Brazil / Rio Grande do Norte / Natal
EPI_ISL_1213348	2021-01-26	2021-03-11	South America / Brazil / Rio Grande do Norte / Natal
EPI_ISL_1213350	2021-01-26	2021-03-11	South America / Brazil / Rio Grande do Norte / Natal
EPI_ISL_1213352	2021-01-26	2021-03-11	South America / Brazil / Rio Grande do Norte / Natal
EPI_ISL_1213353	2021-01-26	2021-03-11	South America / Brazil / Rio Grande do Norte / Natal
EPI_ISL_1213355	2021-01-26	2021-03-11	South America / Brazil / Rio Grande do Norte / Natal
EPI_ISL_1213357	2021-01-26	2021-03-11	South America / Brazil / Rio Grande do Norte / Natal
EPI_ISL_1213358	2021-01-26	2021-03-11	South America / Brazil / Rio Grande do Norte / Natal
EPI_ISL_1213360	2021-01-26	2021-03-11	South America / Brazil / Rio Grande do Norte / Natal
EPI_ISL_1213362	2021-01-26	2021-03-11	South America / Brazil / Rio Grande do Norte / Natal
EPI_ISL_1213364	2021-01-26	2021-03-11	South America / Brazil / Rio Grande do Norte / Natal
EPI_ISL_1213365	2021-01-25	2021-03-11	South America / Brazil / Bahia / Ilheus
EPI_ISL_1213367	2021-01-25	2021-03-11	South America / Brazil / Paraíba / Bayeux
EPI_ISL_1213369	2021-01-25	2021-03-11	South America / Brazil / Paraíba / Joao pessoa
EPI_ISL_1213370	2021-01-25	2021-03-11	South America / Brazil / Paraíba / Sape
EPI_ISL_1213372	2021-01-25	2021-03-11	South America / Brazil / Rio de Janeiro / Belford Roxo
EPI_ISL_1213374	2021-01-25	2021-03-11	South America / Brazil / Rio de Janeiro / Rio de Janeiro
EPI_ISL_1213376	2021-01-25	2021-03-11	South America / Brazil / Rio de Janeiro / Rio de Janeiro
EPI_ISL_1213378	2021-01-25	2021-03-11	South America / Brazil / Rio de Janeiro / Rio de Janeiro
EPI_ISL_1213379	2021-01-25	2021-03-11	South America / Brazil / Rio de Janeiro / Rio de Janeiro
EPI_ISL_1213382	2021-01-25	2021-03-11	South America / Brazil / Rio de Janeiro / Rio de Janeiro
EPI_ISL_1213386	2021-01-24	2021-03-11	South America / Brazil / Bahia / Itabuna
EPI_ISL_1213388	2021-01-24	2021-03-11	South America / Brazil / Paraíba / Joao pessoa
EPI_ISL_1213390	2021-01-23	2021-03-11	South America / Brazil / Bahia / Itabuna
EPI_ISL_1213392	2021-01-23	2021-03-11	South America / Brazil / Paraíba / Cabedelo
EPI_ISL_1213393	2021-01-22	2021-03-11	South America / Brazil / Rio de Janeiro / Rio de Janeiro
EPI_ISL_1213395	2021-01-22	2021-03-11	South America / Brazil / Rio de Janeiro / Rio de Janeiro
EPI_ISL_1213399	2021-01-21	2021-03-11	South America / Brazil / Bahia / Buerarema
EPI_ISL_1213402	2021-01-21	2021-03-11	South America / Brazil / Bahia / Pau brasil
EPI_ISL_1213404	2021-01-21	2021-03-11	South America / Brazil / Paraíba / Bayeux
EPI_ISL_1213406	2021-01-21	2021-03-11	South America / Brazil / Paraíba / Sape
EPI_ISL_1213408	2021-01-21	2021-03-11	South America / Brazil / Rio de Janeiro / Rio de Janeiro
EPI_ISL_1213410	2021-01-21	2021-03-11	South America / Brazil / Rio de Janeiro / Rio de Janeiro
EPI_ISL_1213411	2021-01-20	2021-03-11	South America / Brazil / Bahia / Itabuna
EPI_ISL_1213413	2021-01-20	2021-03-11	South America / Brazil / Bahia / Itajuipe
EPI_ISL_1213415	2021-01-20	2021-03-11	South America / Brazil / Bahia / Itapitanga
EPI_ISL_1213417	2021-01-19	2021-03-11	South America / Brazil / Rio de Janeiro / Nova Iguacu
EPI_ISL_1213418	2021-01-19	2021-03-11	South America / Brazil / Rio de Janeiro / Rio de Janeiro
EPI_ISL_1213420	2021-01-19	2021-03-11	South America / Brazil / Rio de Janeiro / Rio de Janeiro
EPI_ISL_1213422	2021-01-18	2021-03-11	South America / Brazil / Rio de Janeiro / Nova Iguacu
EPI_ISL_1213424	2021-01-18	2021-03-11	South America / Brazil / Rio de Janeiro / Rio de Janeiro
EPI_ISL_1213425	2021-01-18	2021-03-11	South America / Brazil / Rio de Janeiro / Rio de Janeiro
EPI_ISL_1213427	2021-01-13	2021-03-11	South America / Brazil / Paraíba / Areia
EPI_ISL_1213431	2021-01-13	2021-03-11	South America / Brazil / Paraíba / Joao pessoa
EPI_ISL_1213436	2021-01-12	2021-03-11	South America / Brazil / Paraíba / Queimadas
EPI_ISL_1213438	2021-01-11	2021-03-11	South America / Brazil / Paraíba / Campina grande
EPI_ISL_1213439	2021-01-09	2021-03-11	South America / Brazil / Paraíba / Joao pessoa
EPI_ISL_1213441	2020-12-10	2021-03-11	South America / Brazil / Paraíba / Alagoa grande
EPI_ISL_1213446	2020-12-10	2021-03-11	South America / Brazil / Paraíba / Rio tinto
EPI_ISL_1213449	2020-12-09	2021-03-11	South America / Brazil / Paraíba / Sao jose do brejo do cruz
EPI_ISL_1213451	2020-12-09	2021-03-11	South America / Brazil / Paraíba / Sossego
EPI_ISL_1213456	2020-12-03	2021-03-11	South America / Brazil / Paraíba / Joao pessoa
EPI_ISL_1219023	2021-02-07	2021-03-11	South America / Brazil / Sao Paulo / Itapetininga
EPI_ISL_1219024	2021-02-05	2021-03-11	South America / Brazil / Sao Paulo / Guapiara
EPI_ISL_1219026	2021-01-28	2021-03-11	South America / Brazil / Sao Paulo / Itarare
EPI_ISL_1219027	2021-01-26	2021-03-11	South America / Brazil / Sao Paulo / Oswaldo Cruz
EPI_ISL_1219031	2021-01-23	2021-03-11	South America / Brazil / Sao Paulo / Guarulhos
EPI_ISL_1219034	2021-01-22	2021-03-11	South America / Brazil / Sao Paulo / Guarulhos
EPI_ISL_1219035	2021-01-22	2021-03-11	South America / Brazil / Sao Paulo / Guarulhos
EPI_ISL_1219037	2021-01-21	2021-03-11	South America / Brazil / Sao Paulo / Teodoro Sampaio
EPI_ISL_1219137	2021-01-21	2021-03-11	South America / Brazil / Minas Gerais / Betim
EPI_ISL_1239112	2021-02-09	2021-03-14	South America / Brazil / Rio de Janeiro / Bom Jesus do Itabapoana
EPI_ISL_1239113	2021-02-18	2021-03-14	South America / Brazil / Rio de Janeiro / Miracema
EPI_ISL_1239114	2021-02-09	2021-03-14	South America / Brazil / Espirito Santo / Vila pavao
EPI_ISL_1239115	2020-12-27	2021-03-14	South America / Brazil / Espirito Santo / Vitoria
EPI_ISL_1239120	2021-01-14	2021-03-14	South America / Brazil / Espirito Santo / Baixo Guandu
EPI_ISL_1239122	2021-02-03	2021-03-14	South America / Brazil / Espirito Santo / Irupi
EPI_ISL_1239123	2021-01-20	2021-03-14	South America / Brazil / Espirito Santo / Cachoeiro de Itapemirim
EPI_ISL_1239124	2021-01-05	2021-03-14	South America / Brazil / Minas Gerais / Belo Horizonte
EPI_ISL_1239125	2020-11-27	2021-03-14	South America / Brazil / Espirito Santo / Guarapari
EPI_ISL_1239126	2020-12-18	2021-03-14	South America / Brazil / Espirito Santo / Vitoria
EPI_ISL_1239128	2021-01-08	2021-03-14	South America / Brazil / Espirito Santo / Serra
EPI_ISL_1239129	2021-02-09	2021-03-14	South America / Brazil / Espirito Santo / Sao Gabriel da Palha
EPI_ISL_1239130	2021-02-09	2021-03-14	South America / Brazil / Espirito Santo / Sao Gabriel da Palha
EPI_ISL_1239131	2020-11-29	2021-03-14	South America / Brazil / Espirito Santo / Aracruz
EPI_ISL_1239132	2021-01-20	2021-03-14	South America / Brazil / Espirito Santo / Cachoeiro de Itapemirim
EPI_ISL_1239133	2020-12-28	2021-03-14	South America / Brazil / Espirito Santo / Vitoria
EPI_ISL_1239135	2020-11-29	2021-03-14	South America / Brazil / Espirito Santo / Aracruz
EPI_ISL_1239136	2020-11-23	2021-03-14	South America / Brazil / Espirito Santo / Vila Valerio
EPI_ISL_1239139	2021-01-15	2021-03-14	South America / Brazil / Minas Gerais / Belo Horizonte
EPI_ISL_1240639	2021-01-27	2021-03-14	South America / Brazil / Espirito Santo / Governador Lindenberg
EPI_ISL_1240640	2020-12-01	2021-03-14	South America / Brazil / Espirito Santo / Santa Maria de Jetiba
EPI_ISL_1240641	2020-12-12	2021-03-14	South America / Brazil / Espirito Santo / Rochedo
EPI_ISL_1240642	2021-03-01	2021-03-14	South America / Brazil / Minas Gerais / Guape
EPI_ISL_1261696	2021-02-03	2021-03-16	South America / Brazil / Amapa
EPI_ISL_1261697	2021-01-13	2021-03-16	South America / Brazil / Ceara
EPI_ISL_1261699	2021-01-10	2021-03-16	South America / Brazil / Pernambuco
EPI_ISL_1272236	2021-02-12	2021-03-17	South America / Brazil / Tocantins / Araguaiana
EPI_ISL_1293051	2020-09-25	2021-03-19	South America / Brazil / Distrito Federal / Brasilia
EPI_ISL_1293058	2021-01-29	2021-03-19	South America / Brazil / Sao Paulo / Salto
EPI_ISL_1293060	2021-01-31	2021-03-19	South America / Brazil / Sao Paulo / Sao Miguel Arcanjo
EPI_ISL_1293061	2021-02-05	2021-03-19	South America / Brazil / Sao Paulo / Avare
EPI_ISL_1293065	2021-01-31	2021-03-19	South America / Brazil / Sao Paulo / Guapiara
EPI_ISL_1293068	2021-02-02	2021-03-19	South America / Brazil / Sao Paulo / Angatuba
EPI_ISL_1293071	2021-02-04	2021-03-19	South America / Brazil / Sao Paulo / Avare
EPI_ISL_1293073	2021-02-01	2021-03-19	South America / Brazil / Sao Paulo / Avare
EPI_ISL_1293076	2021-02-08	2021-03-19	South America / Brazil / Sao Paulo / Tatui
EPI_ISL_1293078	2021-02-04	2021-03-19	South America / Brazil / Sao Paulo / Ibiuna
EPI_ISL_1293079	2021-02-02	2021-03-19	South America / Brazil / Sao Paulo / Itu
EPI_ISL_1303505	2021-01-16	2021-03-21	South America / Brazil / Rondonia / Sao Miguel do Guapore
EPI_ISL_1303507	2021-01-22	2021-03-21	South America / Brazil / Distrito Federal / Santa Maria
EPI_ISL_1303510	2021-01-26	2021-03-21	South America / Brazil / Goias / Cidade Ocidental
EPI_ISL_1303511	2021-01-27	2021-03-21	South America / Brazil / Goias / Sanclerlandia
EPI_ISL_1303516	2021-01-14	2021-03-21	South America / Brazil / Goias / Sanclerlandia
EPI_ISL_1303518	2021-02-10	2021-03-21	South America / Brazil / Sao Paulo / Ubarana
EPI_ISL_1303519	2021-02-08	2021-03-21	South America / Brazil / Sao Paulo / Catanduva
EPI_ISL_1303523	2021-02-09	2021-03-21	South America / Brazil / Sao Paulo / Catanduva
EPI_ISL_1303524	2021-02-09	2021-03-21	South America / Brazil / Sao Paulo / Cardoso
EPI_ISL_1303526	2021-02-10	2021-03-21	South America / Brazil / Sao Paulo / Mirassolandia
EPI_ISL_1303530	2021-02-10	2021-03-21	South America / Brazil / Sao Paulo / Catanduva
EPI_ISL_1303531	2021-02-09	2021-03-21	South America / Brazil / Sao Paulo / Fernandopolis
EPI_ISL_1303532	2021-02-11	2021-03-21	South America / Brazil / Sao Paulo / Mira Estrela
EPI_ISL_1303533	2021-02-12	2021-03-21	South America / Brazil / Sao Paulo / Jales
[truncated: 941 more rows]
